# Supplementary material for: The cockroach genus Sorineuchora Caudell, 1927 from China (Blattodea, Ectobiidae, Pseudophyllodromiinae)
Source: Zookeys. 2017 Sep 15;(697):133–56. doi: 10.3897/zookeys.697.13617 (PMC5673855; doi:10.3897/zookeys.697.13617)
Supplement: XML Treatment for Sorineuchora [file zookeys.697.13617-treatment1.xml]

<!DOCTYPE tp:taxon-treatment
  PUBLIC "-//TaxonX//DTD Taxonomic Treatment Publishing DTD v0 20100105//EN" "tax-treatment-NSO.dtd">
<tp:taxon-treatment xmlns:tp="http://www.plazi.org/taxpub"><tp:treatment-meta><kwd-group><label>Taxon classification</label><kwd><named-content xmlns:xlink="http://www.w3.org/1999/xlink" content-type="kingdom">Animalia</named-content></kwd><kwd><named-content xmlns:xlink="http://www.w3.org/1999/xlink" content-type="order">Blattodea</named-content></kwd><kwd><named-content xmlns:xlink="http://www.w3.org/1999/xlink" content-type="family">Ectobiidae</named-content></kwd></kwd-group><mixed-citation publication-type="journal"><person-group><name><surname>Li</surname><given-names>Meng</given-names></name><name><surname>Che</surname><given-names>Yan-Li</given-names></name><name><surname>Zheng</surname><given-names>Yu-Hong</given-names></name><name><surname>Wang</surname><given-names>Zong-Qing</given-names></name></person-group><article-title>The cockroach genus <italic><tp:taxon-name><tp:taxon-name-part taxon-name-part-type="genus" reg="Sorineuchora">Sorineuchora</tp:taxon-name-part></tp:taxon-name></italic> Caudell, 1927 from China (<tp:taxon-name><tp:taxon-name-part taxon-name-part-type="order">Blattodea</tp:taxon-name-part></tp:taxon-name>, <tp:taxon-name><tp:taxon-name-part taxon-name-part-type="family">Ectobiidae</tp:taxon-name-part></tp:taxon-name>, <tp:taxon-name><tp:taxon-name-part taxon-name-part-type="subfamily">Pseudophyllodromiinae</tp:taxon-name-part></tp:taxon-name>)</article-title><source>Zookeys</source><day>15</day><month>9</month><year>2017</year><volume>2017</volume><issue>697</issue><fpage>133</fpage><lpage>156</lpage><pub-id pub-id-type="doi">10.3897/zookeys.697.13617</pub-id></mixed-citation></tp:treatment-meta><tp:nomenclature><label>Genus</label><tp:taxon-name>
            <tp:taxon-name-part taxon-name-part-type="genus" reg="Sorineuchora">Sorineuchora</tp:taxon-name-part>
          </tp:taxon-name><tp:taxon-authority>Caudell, 1927</tp:taxon-authority></tp:nomenclature><tp:treatment-sec sec-type="type species" id="SECID0EAPAC"><title>Type species.</title><p>
            <italic><tp:taxon-name><tp:taxon-name-part taxon-name-part-type="genus" reg="Sorineuchora">Sorineuchora</tp:taxon-name-part> <tp:taxon-name-part taxon-name-part-type="species" reg="javanica">javanica</tp:taxon-name-part></tp:taxon-name></italic> Caudell, 1927.</p></tp:treatment-sec><tp:treatment-sec sec-type="diagnosis" id="SECID0ERPAC"><title>Diagnosis.</title><p>(Partly after <xref ref-type="bibr" rid="B15">Roth (1998)</xref>). Fifth segment of maxillary palpus longer than the fourth. Pronotum subelliptical. Front femur with a row of small piliform spinules and two large distal spines (Type C<sub>2</sub>); proximal four tarsomeres with tarsal pulvilli, tarsal claws simple, asymmetrical, of different size. Tegmina and wings fully developed extending beyond end of abdomen, hind-wing R with oblique branches, M distinct, <abbrev xmlns:xlink="http://www.w3.org/1999/xlink" xlink:title="cubitus anterior" id="ABBRID0E4PAC" xlink:type="simple">CuA</abbrev> with one to three branches, apical triangle or appendicular field present, sometimes subobsolete (<italic><tp:taxon-name><tp:taxon-name-part taxon-name-part-type="genus" reg="Sorineuchora">S.</tp:taxon-name-part> <tp:taxon-name-part taxon-name-part-type="species" reg="javanica">javanica</tp:taxon-name-part></tp:taxon-name></italic> and <italic><tp:taxon-name><tp:taxon-name-part taxon-name-part-type="genus" reg="Sorineuchora">S.</tp:taxon-name-part> <tp:taxon-name-part taxon-name-part-type="species" reg="viridis">viridis</tp:taxon-name-part></tp:taxon-name></italic> sp. n.). Abdominal terga of male unspecialized. Supra-anal plate symmetrical, hind margin convexly rounded; paraprocts simple, sheet-like. Subgenital plate with subsymmetrical hind margin. Phallomere L1 consisting of several irregular sclerites. Genital hook on the right side (the diagnosis of subfamily).</p><p>According to <xref ref-type="bibr" rid="B15">Roth (1998)</xref> there is a close relationship among <italic><tp:taxon-name><tp:taxon-name-part taxon-name-part-type="genus" reg="Chorisoneura">Chorisoneura</tp:taxon-name-part></tp:taxon-name></italic> Brunner von Wattenwyl, 1865, <italic><tp:taxon-name><tp:taxon-name-part taxon-name-part-type="genus" reg="Chorisoneurodes">Chorisoneurodes</tp:taxon-name-part></tp:taxon-name></italic> Princis, 1962, <italic><tp:taxon-name><tp:taxon-name-part taxon-name-part-type="genus" reg="Chorisoserrata">Chorisoserrata</tp:taxon-name-part></tp:taxon-name></italic> Roth, 1998 and <italic><tp:taxon-name><tp:taxon-name-part taxon-name-part-type="genus" reg="Sorineuchora">Sorineuchora</tp:taxon-name-part></tp:taxon-name></italic> Caudell, 1927. <xref ref-type="bibr" rid="B15">Roth (1998)</xref> differentiated <italic><tp:taxon-name><tp:taxon-name-part taxon-name-part-type="genus" reg="Sorineuchora">Sorineuchora</tp:taxon-name-part></tp:taxon-name></italic> from <italic><tp:taxon-name><tp:taxon-name-part taxon-name-part-type="genus" reg="Chorisoneura">Chorisoneura</tp:taxon-name-part></tp:taxon-name></italic> and <italic><tp:taxon-name><tp:taxon-name-part taxon-name-part-type="genus" reg="Chorisoneurodes">Chorisoneurodes</tp:taxon-name-part></tp:taxon-name></italic> by the unspecialized terga in <italic><tp:taxon-name><tp:taxon-name-part taxon-name-part-type="genus" reg="Sorineuchora">Sorineuchora</tp:taxon-name-part></tp:taxon-name></italic>. <italic><tp:taxon-name><tp:taxon-name-part taxon-name-part-type="genus" reg="Sorineuchora">Sorineuchora</tp:taxon-name-part></tp:taxon-name></italic> also has the following traits that differentiate it from <italic><tp:taxon-name><tp:taxon-name-part taxon-name-part-type="genus" reg="Chorisoserrata">Chorisoserrata</tp:taxon-name-part></tp:taxon-name></italic>: asymmetrical tarsal claws; interocular vertex not truncate, the fourth maxillary palpomere not longer than the fifth; and antero-ventral margin of forefemur with two apical spines.</p><p>Many similar morphological traits exist among <italic><tp:taxon-name><tp:taxon-name-part taxon-name-part-type="genus" reg="Balta">Balta</tp:taxon-name-part></tp:taxon-name></italic> Tepper, 1893 and <italic><tp:taxon-name><tp:taxon-name-part taxon-name-part-type="genus" reg="Sorineuchora">Sorineuchora</tp:taxon-name-part></tp:taxon-name></italic>, such as proximal four tarsomeres with tarsal pulvilli, tarsal claws asymmetrical and unspecialized, and abdominal terga of male unspecialized. According to the maximum likelihood COI tree in <xref ref-type="bibr" rid="B7">Che et al. (2017)</xref> and the combined data (12SrRNA, 16SrRNA, COII, 28SrRNA and H3) tree in <xref ref-type="bibr" rid="B20">Wang et al. (2017)</xref>, there is a close relationship between <italic><tp:taxon-name><tp:taxon-name-part taxon-name-part-type="genus" reg="Sorineuchora">Sorineuchora</tp:taxon-name-part></tp:taxon-name></italic> and <italic><tp:taxon-name><tp:taxon-name-part taxon-name-part-type="genus" reg="Balta">Balta</tp:taxon-name-part></tp:taxon-name></italic>. <italic><tp:taxon-name><tp:taxon-name-part taxon-name-part-type="genus" reg="Sorineuchora">Sorineuchora</tp:taxon-name-part></tp:taxon-name></italic> can be distinguished from <italic><tp:taxon-name><tp:taxon-name-part taxon-name-part-type="genus" reg="Balta">Balta</tp:taxon-name-part></tp:taxon-name></italic> by the following characters: bodies of the former are generally less wide in dorsal view, in the former the fourth maxillary palpomere is not longer than the fifth, and smaller V shaped incision of the hind margin of the subgenital plate. Further study is needed to distinguish the two.</p></tp:treatment-sec><tp:treatment-sec sec-type="remarks" id="SECID0E3EAE"><title>Remarks.</title><p>Species of <italic><tp:taxon-name><tp:taxon-name-part taxon-name-part-type="genus" reg="Sorineuchora">Sorineuchora</tp:taxon-name-part></tp:taxon-name></italic> have strikingly variable morphology. The body coloration ranges from pale green to black (Figs <xref ref-type="fig" rid="F10">10</xref>, <xref ref-type="fig" rid="F11">11</xref>, <xref ref-type="fig" rid="F12">12</xref>); the markings on the pronotal disk vary greatly; the shape of their styli is either cylindrical (Figs <xref ref-type="fig" rid="F2">2F</xref>, <xref ref-type="fig" rid="F4">4E</xref>, <xref ref-type="fig" rid="F6">6H</xref>, <xref ref-type="fig" rid="F8">8E</xref>) or conical (Figs <xref ref-type="fig" rid="F3">3E</xref>, <xref ref-type="fig" rid="F5">5G</xref>, <xref ref-type="fig" rid="F7">7H</xref>, <xref ref-type="fig" rid="F9">9E</xref>); the shape of sclerites of L2vm is highly variable, some are filamentary, and some are rod-like. Given this variation, the genus <italic><tp:taxon-name><tp:taxon-name-part taxon-name-part-type="genus" reg="Sorineuchora">Sorineuchora</tp:taxon-name-part></tp:taxon-name></italic> might be not monophyletic, revision based on characters of the type specimen of the genus or molecular data is needed.</p></tp:treatment-sec><tp:treatment-sec sec-type="distribution" id="SECID0E3GAE"><title>Distribution.</title><p>Oriental and Palaearctic regions.</p></tp:treatment-sec><tp:treatment-sec sec-type="key" id="SECID0EBHAE"><title>Key to the males of <italic><tp:taxon-name><tp:taxon-name-part taxon-name-part-type="genus" reg="Sorineuchora">Sorineuchora</tp:taxon-name-part></tp:taxon-name></italic> from China</title><table-wrap content-type="key" position="anchor" orientation="portrait"><table id="TID0E1IAC" rules="all"><tbody><tr><td rowspan="1" colspan="1">1</td><td rowspan="1" colspan="1">Body light-colored, yellow or pale green (Figs <xref ref-type="fig" rid="F10">10A</xref>, <xref ref-type="fig" rid="F11">11A–D</xref>, <xref ref-type="fig" rid="F12">12E–F</xref>)</td><td rowspan="1" colspan="1">
                    <bold>2</bold>
                  </td></tr><tr><td rowspan="1" colspan="1">–</td><td rowspan="1" colspan="1">Body color comparatively dark (Figs <xref ref-type="fig" rid="F10">10B–D</xref>, <xref ref-type="fig" rid="F11">11F–K</xref>, <xref ref-type="fig" rid="F12">12A–D</xref>, <xref ref-type="fig" rid="F12">12G–J</xref>)</td><td rowspan="1" colspan="1">
                    <bold>3</bold>
                  </td></tr><tr><td rowspan="1" colspan="1">2</td><td rowspan="1" colspan="1">Uniformly yellowish white (dried specimen) (Fig. <xref ref-type="fig" rid="F12">12E–F</xref>) or light green (alive) (Fig. <xref ref-type="fig" rid="F10">10A</xref>)</td><td rowspan="1" colspan="1">
                    <bold><italic><tp:taxon-name><tp:taxon-name-part taxon-name-part-type="genus" reg="Sorineuchora">S.</tp:taxon-name-part> <tp:taxon-name-part taxon-name-part-type="species" reg="viridis">viridis</tp:taxon-name-part></tp:taxon-name></italic> sp. n.</bold>
                  </td></tr><tr><td rowspan="1" colspan="1">–</td><td rowspan="1" colspan="1">Body yellowish brown or straw-yellow</td><td rowspan="1" colspan="1">
                    <bold>8</bold>
                  </td></tr><tr><td rowspan="1" colspan="1">3</td><td rowspan="1" colspan="1">Pronotal disk black, with white or yellow symmetrical stripes, and vertex dark with a pair of white or yellow stripes (Figs <xref ref-type="fig" rid="F4">4B</xref>, <xref ref-type="fig" rid="F10">10D</xref>, <xref ref-type="fig" rid="F11">11H</xref>)</td><td rowspan="1" colspan="1">
                    <bold><italic><tp:taxon-name><tp:taxon-name-part taxon-name-part-type="genus" reg="Sorineuchora">S.</tp:taxon-name-part> <tp:taxon-name-part taxon-name-part-type="species" reg="shanensis">shanensis</tp:taxon-name-part></tp:taxon-name></italic></bold>
                  </td></tr><tr><td rowspan="1" colspan="1">–</td><td rowspan="1" colspan="1">Pronotal disk without stripes, or some with stripes unlike those above</td><td rowspan="1" colspan="1">
                    <bold>4</bold>
                  </td></tr><tr><td rowspan="1" colspan="1">4</td><td rowspan="1" colspan="1">Tegmina yellowish brown with four dark spots on the radius and many black dots on veins (Figs <xref ref-type="fig" rid="F5">5D</xref>, <xref ref-type="fig" rid="F11">11J</xref>)</td><td rowspan="1" colspan="1">
                    <bold><italic><tp:taxon-name><tp:taxon-name-part taxon-name-part-type="genus" reg="Sorineuchora">S.</tp:taxon-name-part> <tp:taxon-name-part taxon-name-part-type="species" reg="undulata">undulata</tp:taxon-name-part></tp:taxon-name></italic></bold>
                  </td></tr><tr><td rowspan="1" colspan="1">–</td><td rowspan="1" colspan="1">Tegmina without spots like those above</td><td rowspan="1" colspan="1">
                    <bold>5</bold>
                  </td></tr><tr><td rowspan="1" colspan="1">5</td><td rowspan="1" colspan="1">Vertex with two round yellowish brown spots on the middle (Fig. <xref ref-type="fig" rid="F7">7C</xref>)</td><td rowspan="1" colspan="1">
                    <bold><italic><tp:taxon-name><tp:taxon-name-part taxon-name-part-type="genus" reg="Sorineuchora">S.</tp:taxon-name-part> <tp:taxon-name-part taxon-name-part-type="species" reg="bimaculata">bimaculata</tp:taxon-name-part></tp:taxon-name></italic> sp. n.</bold>
                  </td></tr><tr><td rowspan="1" colspan="1">–</td><td rowspan="1" colspan="1">Vertex without spots or with spots unlike those above</td><td rowspan="1" colspan="1">
                    <bold>6</bold>
                  </td></tr><tr><td rowspan="1" colspan="1">6</td><td rowspan="1" colspan="1">Vertex with a white stripe or a rudimentary dark stripe or without stripes</td><td rowspan="1" colspan="1">
                    <bold>7</bold>
                  </td></tr><tr><td rowspan="1" colspan="1">–</td><td rowspan="1" colspan="1">Vertex with two black stripes, the regions between them yellow (Figs <xref ref-type="fig" rid="F6">6B</xref>, <xref ref-type="fig" rid="F12">12B</xref>)</td><td rowspan="1" colspan="1">
                    <bold><italic><tp:taxon-name><tp:taxon-name-part taxon-name-part-type="genus" reg="Sorineuchora">S.</tp:taxon-name-part> <tp:taxon-name-part taxon-name-part-type="species" reg="bivitta">bivitta</tp:taxon-name-part></tp:taxon-name></italic></bold>
                  </td></tr><tr><td rowspan="1" colspan="1">7</td><td rowspan="1" colspan="1">Pronotal disk dark with a rudimentary dark stripe or without stripes</td><td rowspan="1" colspan="1">
                    <bold><italic><tp:taxon-name><tp:taxon-name-part taxon-name-part-type="genus" reg="Sorineuchora">S.</tp:taxon-name-part> <tp:taxon-name-part taxon-name-part-type="species" reg="nigra">nigra</tp:taxon-name-part></tp:taxon-name></italic></bold>
                  </td></tr><tr><td rowspan="1" colspan="1">–</td><td rowspan="1" colspan="1">Pronotal disk brown, with a yellowish brown, longitudinal stripe (Figs <xref ref-type="fig" rid="F9">9B</xref>, <xref ref-type="fig" rid="F12">12G</xref>)</td><td rowspan="1" colspan="1">
                    <bold><italic><tp:taxon-name><tp:taxon-name-part taxon-name-part-type="genus" reg="Sorineuchora">S.</tp:taxon-name-part> <tp:taxon-name-part taxon-name-part-type="species" reg="hispida">hispida</tp:taxon-name-part></tp:taxon-name></italic> sp. n.</bold>
                  </td></tr><tr><td rowspan="1" colspan="1">8</td><td rowspan="1" colspan="1">Subgenital plate with an incision slightly to the left of the middle. Left stylus bent out toward the left apically and pointed and is longer than the right stylus</td><td rowspan="1" colspan="1">
                    <bold><italic><tp:taxon-name><tp:taxon-name-part taxon-name-part-type="genus" reg="Sorineuchora">S.</tp:taxon-name-part> <tp:taxon-name-part taxon-name-part-type="species" reg="pallens">pallens</tp:taxon-name-part></tp:taxon-name></italic><sup>1</sup></bold>
                  </td></tr><tr><td rowspan="1" colspan="1">–</td><td rowspan="1" colspan="1">Subgenital plate with an incision medially. Left and right styli are similar and cylindrical (Fig. <xref ref-type="fig" rid="F2">2F</xref>)</td><td rowspan="1" colspan="1">
                    <bold>9</bold>
                  </td></tr><tr><td rowspan="1" colspan="1">9</td><td rowspan="1" colspan="1">L2vm apex with one branch, and R3 lying under the L2vm (Fig. <xref ref-type="fig" rid="F2">2H</xref>)</td><td rowspan="1" colspan="1">
                    <bold><italic><tp:taxon-name><tp:taxon-name-part taxon-name-part-type="genus" reg="Sorineuchora">S.</tp:taxon-name-part> <tp:taxon-name-part taxon-name-part-type="species" reg="formosana">formosana</tp:taxon-name-part></tp:taxon-name></italic></bold>
                  </td></tr><tr><td rowspan="1" colspan="1">–</td><td rowspan="1" colspan="1">L2vm without branch and R3 (Roth, 1998, fig. 37)</td><td rowspan="1" colspan="1">
                    <bold><italic><tp:taxon-name><tp:taxon-name-part taxon-name-part-type="genus" reg="Sorineuchora">S.</tp:taxon-name-part> <tp:taxon-name-part taxon-name-part-type="species" reg="lativitrea">lativitrea</tp:taxon-name-part></tp:taxon-name></italic></bold>
                  </td></tr><tr><td rowspan="1" colspan="1"/><td rowspan="1" colspan="1">
                    <bold><sup>1</sup></bold>From <xref ref-type="bibr" rid="B3">Bey-Bienko (1969)</xref>. <italic><tp:taxon-name><tp:taxon-name-part taxon-name-part-type="genus" reg="Sorineuchora">Sorineuchora</tp:taxon-name-part> <tp:taxon-name-part taxon-name-part-type="species" reg="pallens">pallens</tp:taxon-name-part></tp:taxon-name></italic> is not described in the current paper because no specimens were examined.</td></tr></tbody></table></table-wrap></tp:treatment-sec><tp:treatment-sec><!--Section generated to contain objects referenced in tp:taxon-treatment.--><fig id="F10" position="float" orientation="portrait"><label>Figure 10.</label><caption><p>
                <italic><tp:taxon-name><tp:taxon-name-part taxon-name-part-type="genus" reg="Sorineuchora">Sorineuchora</tp:taxon-name-part> <tp:taxon-name-part taxon-name-part-type="species" reg="viridis">viridis</tp:taxon-name-part></tp:taxon-name></italic> sp. n., <italic><tp:taxon-name><tp:taxon-name-part taxon-name-part-type="genus" reg="Sorineuchora">Sorineuchora</tp:taxon-name-part> <tp:taxon-name-part taxon-name-part-type="species" reg="nigra">nigra</tp:taxon-name-part></tp:taxon-name></italic> and <italic><tp:taxon-name><tp:taxon-name-part taxon-name-part-type="genus" reg="Sorineuchora">Sorineuchora</tp:taxon-name-part> <tp:taxon-name-part taxon-name-part-type="species" reg="shanensis">shanensis</tp:taxon-name-part></tp:taxon-name></italic> in the wild. <bold>A</bold> <italic><tp:taxon-name><tp:taxon-name-part taxon-name-part-type="genus" reg="Sorineuchora">S.</tp:taxon-name-part> <tp:taxon-name-part taxon-name-part-type="species" reg="viridis">viridis</tp:taxon-name-part></tp:taxon-name></italic> sp. n. holotype, photographed by Ling-Xiao Chang <bold>B</bold> <italic><tp:taxon-name><tp:taxon-name-part taxon-name-part-type="genus" reg="Sorineuchora">S.</tp:taxon-name-part> <tp:taxon-name-part taxon-name-part-type="species" reg="nigra">nigra</tp:taxon-name-part></tp:taxon-name></italic> male from China, Guangxi, Longzhou, Nonggang. 29 June 2015, light trapping, photographed by Lu Qiu <bold>C</bold> <italic><tp:taxon-name><tp:taxon-name-part taxon-name-part-type="genus" reg="Sorineuchora">S.</tp:taxon-name-part> <tp:taxon-name-part taxon-name-part-type="species" reg="nigra">nigra</tp:taxon-name-part></tp:taxon-name></italic> female from China, Chongqing, Jiangjin, Mt. Simianshan, 05 June 2014, photographed by Xin-Ran Li (= Conlin McCat) <bold>D</bold> <italic><tp:taxon-name><tp:taxon-name-part taxon-name-part-type="genus" reg="Sorineuchora">S.</tp:taxon-name-part> <tp:taxon-name-part taxon-name-part-type="species" reg="shanensis">shanensis</tp:taxon-name-part></tp:taxon-name></italic> male from China, Yunnan, Pu’er, Simao, Meizihu, 22 May 2015, photographed by Lu Qiu.</p></caption><graphic xmlns:xlink="http://www.w3.org/1999/xlink" xlink:href="zookeys-697-133-g010.jpg" position="float" orientation="portrait" xlink:type="simple" id="oo_155807.jpg"/></fig><fig id="F11" position="float" orientation="portrait"><label>Figure 11.</label><caption><p>Habitus. <bold>A, B</bold> <italic><tp:taxon-name><tp:taxon-name-part taxon-name-part-type="genus" reg="Sorineuchora">S.</tp:taxon-name-part> <tp:taxon-name-part taxon-name-part-type="species" reg="formosana">formosana</tp:taxon-name-part></tp:taxon-name></italic> (Matsumura, 1913) male from China, Hainan, Ledong, Mt. Jianfengling, 1050m, dorsal and ventral views <bold>C, D, E</bold> (labels) <italic><tp:taxon-name><tp:taxon-name-part taxon-name-part-type="genus" reg="Sorineuchora">S.</tp:taxon-name-part> <tp:taxon-name-part taxon-name-part-type="species" reg="lativitrea">lativitrea</tp:taxon-name-part></tp:taxon-name></italic> (Walker, 1868) (to compare with <italic><tp:taxon-name><tp:taxon-name-part taxon-name-part-type="genus" reg="Sorineuchora">S.</tp:taxon-name-part> <tp:taxon-name-part taxon-name-part-type="species" reg="formosana">formosana</tp:taxon-name-part></tp:taxon-name></italic>) holotype (copyright Natural History Museum, London), dorsal and ventral views <bold>F, G</bold> <italic><tp:taxon-name><tp:taxon-name-part taxon-name-part-type="genus" reg="Sorineuchora">S.</tp:taxon-name-part> <tp:taxon-name-part taxon-name-part-type="species" reg="nigra">nigra</tp:taxon-name-part></tp:taxon-name></italic> (Shiraki, 1908) male from China, Hubei, Mt. Dabieshan, Taohuachong, dorsal and ventral views <bold>H, I</bold> <italic><tp:taxon-name><tp:taxon-name-part taxon-name-part-type="genus" reg="Sorineuchora">S.</tp:taxon-name-part> <tp:taxon-name-part taxon-name-part-type="species" reg="shanensis">shanensis</tp:taxon-name-part></tp:taxon-name></italic> (Princis, 1950) male from China, Yunnan, Lincang, Nansan, dorsal and ventral views <bold>J, K</bold> <italic><tp:taxon-name><tp:taxon-name-part taxon-name-part-type="genus" reg="Sorineuchora">S.</tp:taxon-name-part> <tp:taxon-name-part taxon-name-part-type="species" reg="undulata">undulata</tp:taxon-name-part></tp:taxon-name></italic> (Bey-Bienko, 1958) male from China, Yunnan, Xishuangbanna, Wangtianshu, dorsal and ventral view. Scale bars: 5 mm.</p></caption><graphic xmlns:xlink="http://www.w3.org/1999/xlink" xlink:href="zookeys-697-133-g011.jpg" position="float" orientation="portrait" xlink:type="simple" id="oo_155808.jpg"/></fig><fig id="F12" position="float" orientation="portrait"><label>Figure 12.</label><caption><p>Habitus. <bold>A, B</bold> <italic><tp:taxon-name><tp:taxon-name-part taxon-name-part-type="genus" reg="Sorineuchora">S.</tp:taxon-name-part> <tp:taxon-name-part taxon-name-part-type="species" reg="bivitta">bivitta</tp:taxon-name-part></tp:taxon-name></italic> (Bey-Bienko, 1969) male from China, Guangxi, Hechi, Mt. Daqingshan, dorsal and ventral views <bold>C, D</bold> <italic><tp:taxon-name><tp:taxon-name-part taxon-name-part-type="genus" reg="Sorineuchora">S.</tp:taxon-name-part> <tp:taxon-name-part taxon-name-part-type="species" reg="bimaculata">bimaculata</tp:taxon-name-part></tp:taxon-name></italic> sp. n. paratypes, male from China, Chongqing, Wulong, Wanfeng, dorsal and ventral views <bold>E, F</bold> <italic><tp:taxon-name><tp:taxon-name-part taxon-name-part-type="genus" reg="Sorineuchora">S.</tp:taxon-name-part> <tp:taxon-name-part taxon-name-part-type="species" reg="viridis">viridis</tp:taxon-name-part></tp:taxon-name></italic> sp. n. holotype, dorsal and ventral views <bold>G–J</bold> <italic><tp:taxon-name><tp:taxon-name-part taxon-name-part-type="genus" reg="Sorineuchora">S.</tp:taxon-name-part> <tp:taxon-name-part taxon-name-part-type="species" reg="hispida">hispida</tp:taxon-name-part></tp:taxon-name></italic> sp. n. <bold>G–H</bold> male paratypes, dorsal and ventral views <bold>I, J</bold> female paratypes, dorsal and ventral view. Scale bars: 5 mm.</p></caption><graphic xmlns:xlink="http://www.w3.org/1999/xlink" xlink:href="zookeys-697-133-g012.jpg" position="float" orientation="portrait" xlink:type="simple" id="oo_155809.jpg"/></fig><fig id="F2" position="float" orientation="portrait"><label>Figure 2.</label><caption><p>
                <italic><tp:taxon-name><tp:taxon-name-part taxon-name-part-type="genus" reg="Sorineuchora">Sorineuchora</tp:taxon-name-part> <tp:taxon-name-part taxon-name-part-type="species" reg="formosana">formosana</tp:taxon-name-part></tp:taxon-name></italic> (Matsumura, 1913) male from China, Yunnan, Xishuangbanna, Mengla. <bold>A</bold> head, frontal view <bold>B</bold> pronotum <bold>C</bold> tegmen <bold>D</bold> hind wing (the dotted line indicates wing fold) <bold>E</bold> supra-anal plate, ventral view <bold>F</bold> subgenital plate, dorsal view <bold>G</bold> phallomere L1 <bold>H</bold> phallomere L2vm and R3 <bold>I</bold> phallomere R2. Scale bars: 0.5 mm (<bold>A, E–I</bold>), 1.0 mm (<bold>B</bold>), 2.0 mm (<bold>C, D</bold>).</p></caption><graphic xmlns:xlink="http://www.w3.org/1999/xlink" xlink:href="zookeys-697-133-g002.jpg" position="float" orientation="portrait" xlink:type="simple" id="oo_155799.jpg"/></fig><fig id="F4" position="float" orientation="portrait"><label>Figure 4.</label><caption><p>
                <italic><tp:taxon-name><tp:taxon-name-part taxon-name-part-type="genus" reg="Sorineuchora">Sorineuchora</tp:taxon-name-part> <tp:taxon-name-part taxon-name-part-type="species" reg="shanensis">shanensis</tp:taxon-name-part></tp:taxon-name></italic> (Princis, 1950) male from China, Yunnan, Pu’er, Simao. <bold>A</bold> head, frontal view <bold>B</bold> pronotum <bold>C</bold> hind wing (the dotted line indicates wing fold) <bold>D</bold> supra-anal plate, ventral view <bold>E</bold> subgenital plate, dorsal view <bold>F</bold> phallomere L1 <bold>G</bold> phallomere L2vm and R3 <bold>H</bold> phallomere R2. Scale bars: 0.5mm (<bold>A, D–H</bold>), 1.0 mm (<bold>B</bold>), 2.0 mm (<bold>C</bold>).</p></caption><graphic xmlns:xlink="http://www.w3.org/1999/xlink" xlink:href="zookeys-697-133-g004.jpg" position="float" orientation="portrait" xlink:type="simple" id="oo_155801.jpg"/></fig><fig id="F6" position="float" orientation="portrait"><label>Figure 6.</label><caption><p>
                <italic><tp:taxon-name><tp:taxon-name-part taxon-name-part-type="genus" reg="Sorineuchora">Sorineuchora</tp:taxon-name-part> <tp:taxon-name-part taxon-name-part-type="species" reg="bivitta">bivitta</tp:taxon-name-part></tp:taxon-name></italic> (Bey-Bienko, 1969). <bold>A–C, E–K</bold> male from China, Yunnan, Hekou, Nanxi, Huayudong Forest Park <bold>D</bold> male from China, Guangxi, Longzhou <bold>A</bold> head, frontal view <bold>B</bold> vertex <bold>C–D</bold> pronotum <bold>E</bold> tegmen <bold>F</bold> hind wing (the dotted line indicates wing fold) <bold>G</bold> supra-anal plate, ventral view <bold>H</bold> subgenital plate, dorsal view <bold>I</bold> phallomere L1 <bold>J</bold> phallomere L2vm and R3 <bold>K</bold> phallomere R2. Scale bars: 0.5mm (<bold>A–B, G–K</bold>), 1.0 mm (<bold>C, D</bold>), 2.0 mm (<bold>E, F</bold>).</p></caption><graphic xmlns:xlink="http://www.w3.org/1999/xlink" xlink:href="zookeys-697-133-g006.jpg" position="float" orientation="portrait" xlink:type="simple" id="oo_155803.jpg"/></fig><fig id="F8" position="float" orientation="portrait"><label>Figure 8.</label><caption><p>
                <italic><tp:taxon-name><tp:taxon-name-part taxon-name-part-type="genus" reg="Sorineuchora">Sorineuchora</tp:taxon-name-part> <tp:taxon-name-part taxon-name-part-type="species" reg="viridis">viridis</tp:taxon-name-part></tp:taxon-name></italic> sp. n. holotype. <bold>A</bold> vertex <bold>B</bold> pronotum <bold>C</bold> tegmen <bold>D</bold> hind wing (the dotted line indicates wing fold) <bold>E</bold> subgenital plate, dorsal view <bold>F</bold> phallomere L1 <bold>G</bold> phallomere L2vm and R3 <bold>H</bold> phallomere R2. Scale bars: 0.5 mm (<bold>A, E–H</bold>), 1.0 mm (<bold>B</bold>), 2.0 mm (<bold>C, D</bold>).</p></caption><graphic xmlns:xlink="http://www.w3.org/1999/xlink" xlink:href="zookeys-697-133-g008.jpg" position="float" orientation="portrait" xlink:type="simple" id="oo_155805.jpg"/></fig><fig id="F3" position="float" orientation="portrait"><label>Figure 3.</label><caption><p>
                <italic><tp:taxon-name><tp:taxon-name-part taxon-name-part-type="genus" reg="Sorineuchora">Sorineuchora</tp:taxon-name-part> <tp:taxon-name-part taxon-name-part-type="species" reg="nigra">nigra</tp:taxon-name-part></tp:taxon-name></italic> (Shiraki, 1908). <bold>A–G, I</bold> male from China, Chongqing, Wanzhou <bold>H</bold> male from China, Chongqing, Mt. Jinyunshan and China, Chongqing, Mt. Bishan Qinglong Lake <bold>A</bold> head, frontal view <bold>B</bold> pronotum <bold>C</bold> hind wing (the dotted line indicates wing fold) <bold>D</bold> supra-anal plate, ventral view <bold>E</bold> subgenital plate, dorsal view <bold>F</bold> phallomere L1 <bold>G</bold> phallomere L2vm and R3 <bold>H</bold> phallomere L2vm <bold>I</bold> phallomere R2. Scale bars: 0.5mm (<bold>A, D–I</bold>), 1.0 mm (<bold>B</bold>), 2.0 mm (<bold>C</bold>).</p></caption><graphic xmlns:xlink="http://www.w3.org/1999/xlink" xlink:href="zookeys-697-133-g003.jpg" position="float" orientation="portrait" xlink:type="simple" id="oo_155800.jpg"/></fig><fig id="F5" position="float" orientation="portrait"><label>Figure 5.</label><caption><p>
                <italic><tp:taxon-name><tp:taxon-name-part taxon-name-part-type="genus" reg="Sorineuchora">Sorineuchora</tp:taxon-name-part> <tp:taxon-name-part taxon-name-part-type="species" reg="undulata">undulata</tp:taxon-name-part></tp:taxon-name></italic> (Bey-Bienko, 1958) male from China, Yunnan, Xishuangbanna, Wangtianshu. <bold>A</bold> head, frontal view <bold>B</bold> vertex <bold>C</bold> pronotum <bold>D</bold> tegmen <bold>E</bold> hind wing (the dotted line indicates wing fold) <bold>F</bold> supra-anal plate, ventral view <bold>G</bold> subgenital plate, dorsal view <bold>H</bold> phallomere L1 <bold>I</bold> phallomere L2vm and R3 <bold>J</bold> phallomere R2. Scale bars: 0.5 mm (<bold>A, B, F–J</bold>), 1.0 mm (<bold>C</bold>), 2.0 mm (<bold>D, E</bold>).</p></caption><graphic xmlns:xlink="http://www.w3.org/1999/xlink" xlink:href="zookeys-697-133-g005.jpg" position="float" orientation="portrait" xlink:type="simple" id="oo_155802.jpg"/></fig><fig id="F7" position="float" orientation="portrait"><label>Figure 7.</label><caption><p>
                <italic><tp:taxon-name><tp:taxon-name-part taxon-name-part-type="genus" reg="Sorineuchora">Sorineuchora</tp:taxon-name-part> <tp:taxon-name-part taxon-name-part-type="species" reg="bimaculata">bimaculata</tp:taxon-name-part></tp:taxon-name></italic> sp. n. <bold>A</bold> Paratype, male from China, Chongqing, Wulong, Wanfeng <bold>B–K</bold> Holotype <bold>A–B</bold> heads, frontal view <bold>C</bold> vertex <bold>D</bold> pronotum <bold>E</bold> tegmen <bold>F</bold> hind wing (the dotted line indicates wing fold) <bold>G</bold> supra-anal plate, ventral view <bold>H</bold> subgenital plate, dorsal view <bold>I</bold> phallomere L1 <bold>J</bold> phallomere L2vm and R3 <bold>K</bold> phallomere R2. Scale bars: 0.5 mm (<bold>A–C, G–K</bold>), 1.0 mm (<bold>D</bold>), 2.0 mm (<bold>E, F</bold>).</p></caption><graphic xmlns:xlink="http://www.w3.org/1999/xlink" xlink:href="zookeys-697-133-g007.jpg" position="float" orientation="portrait" xlink:type="simple" id="oo_155804.jpg"/></fig><fig id="F9" position="float" orientation="portrait"><label>Figure 9.</label><caption><p>
                <italic><tp:taxon-name><tp:taxon-name-part taxon-name-part-type="genus" reg="Sorineuchora">Sorineuchora</tp:taxon-name-part> <tp:taxon-name-part taxon-name-part-type="species" reg="hispida">hispida</tp:taxon-name-part></tp:taxon-name></italic> sp. n. holotype. <bold>A</bold> vertex <bold>B</bold> pronotum <bold>C</bold> hind wing (the dotted line indicates wing fold) <bold>D</bold> supra-anal plate, ventral view <bold>E</bold> subgenital plate, dorsal view <bold>F</bold> phallomere L1 <bold>G</bold> phallomere L2vm and R3 <bold>H</bold> phallomere R2. Scale bars: 0.5 mm (<bold>A, D–H</bold>), 1.0 mm (<bold>B</bold>), 2.0 mm (<bold>C</bold>).</p></caption><graphic xmlns:xlink="http://www.w3.org/1999/xlink" xlink:href="zookeys-697-133-g009.jpg" position="float" orientation="portrait" xlink:type="simple" id="oo_155806.jpg"/></fig></tp:treatment-sec><ref-list><ref id="B15"><mixed-citation xmlns:xlink="http://www.w3.org/1999/xlink" xlink:type="simple">
          <person-group><name name-style="western"><surname>Roth</surname><given-names>LM</given-names></name></person-group> (<year>1998</year>) <article-title>The cockroach genera <italic><tp:taxon-name><tp:taxon-name-part taxon-name-part-type="genus">Chorisoneura</tp:taxon-name-part></tp:taxon-name></italic> Brunner, <italic><tp:taxon-name><tp:taxon-name-part taxon-name-part-type="genus">Sorineuchora</tp:taxon-name-part></tp:taxon-name></italic> Caudell, <italic><tp:taxon-name><tp:taxon-name-part taxon-name-part-type="genus">Chorisoneurodes</tp:taxon-name-part></tp:taxon-name></italic> Princis, and <italic><tp:taxon-name><tp:taxon-name-part taxon-name-part-type="genus">Chorisoserrata</tp:taxon-name-part></tp:taxon-name></italic>, gen. nov. (<tp:taxon-name><tp:taxon-name-part taxon-name-part-type="suborder">Blattaria</tp:taxon-name-part></tp:taxon-name>: <tp:taxon-name><tp:taxon-name-part taxon-name-part-type="family">Blattellidae</tp:taxon-name-part></tp:taxon-name>: <tp:taxon-name><tp:taxon-name-part taxon-name-part-type="subfamily">Pseudophyllodromiinae</tp:taxon-name-part></tp:taxon-name>).</article-title> <source>Oriental Insects</source> <volume>32</volume>: <fpage>1</fpage>–<lpage>33</lpage>. <ext-link xlink:type="simple" ext-link-type="doi" xlink:href="10.1080/00305316.1998.10433763">https://doi.org/10.1080/00305316.1998.10433763</ext-link></mixed-citation></ref><ref id="B7"><mixed-citation xmlns:xlink="http://www.w3.org/1999/xlink" xlink:type="simple">
          <person-group><name name-style="western"><surname>Che</surname><given-names>YL</given-names></name><name name-style="western"><surname>Gui</surname><given-names>SH</given-names></name><name name-style="western"><surname>Lo</surname><given-names>N</given-names></name><name name-style="western"><surname>Ritchie</surname><given-names>A</given-names></name><name name-style="western"><surname>Wang</surname><given-names>ZQ</given-names></name></person-group> (<year>2017</year>) <article-title>Species Delimitation and Phylogenetic Relationships in Ectobiid Cockroaches (<tp:taxon-name><tp:taxon-name-part taxon-name-part-type="superorder">Dictyoptera</tp:taxon-name-part></tp:taxon-name>, <tp:taxon-name><tp:taxon-name-part taxon-name-part-type="order">Blattodea</tp:taxon-name-part></tp:taxon-name>) from China.</article-title> <source>PLoS ONE</source> <volume>12</volume>(<issue>1</issue>): <fpage>1</fpage>–<lpage>25</lpage>. <ext-link xlink:type="simple" ext-link-type="doi" xlink:href="10.1371/journal.pone.0169006">https://doi.org/10.1371/journal.pone.0169006</ext-link></mixed-citation></ref><ref id="B20"><mixed-citation xmlns:xlink="http://www.w3.org/1999/xlink" xlink:type="simple">
          <person-group><name name-style="western"><surname>Wang</surname><given-names>ZQ</given-names></name><name name-style="western"><surname>Shi</surname><given-names>Y</given-names></name><name name-style="western"><surname>Qiu</surname><given-names>ZW</given-names></name><name name-style="western"><surname>Che</surname><given-names>YL</given-names></name><name name-style="western"><surname>Lo</surname><given-names>N</given-names></name></person-group> (<year>2017</year>) <article-title>Reconstructing the phylogeny of <tp:taxon-name><tp:taxon-name-part taxon-name-part-type="order">Blattodea</tp:taxon-name-part></tp:taxon-name>: robust support for interfamilial relationships and major clades.</article-title> <source>Scientific Reports</source> <volume>7</volume>: <fpage>1</fpage>–<lpage>8</lpage>. <ext-link xlink:type="simple" ext-link-type="doi" xlink:href="10.1038/s41598-017-04243-1">https://doi.org/10.1038/s41598-017-04243-1</ext-link></mixed-citation></ref><ref id="B3"><mixed-citation xmlns:xlink="http://www.w3.org/1999/xlink" xlink:type="simple">
          <person-group><name name-style="western"><surname>Bey-Bienko</surname><given-names>GY</given-names></name></person-group> (<year>1969</year>) <article-title>New genera and species of cockroaches (<tp:taxon-name><tp:taxon-name-part taxon-name-part-type="order">Blattoptera</tp:taxon-name-part></tp:taxon-name>) from tropical and subtropical Asia.</article-title> <source>Entomologicheskoe Obozrenie</source> <volume>48</volume>: <fpage>831</fpage>–<lpage>862</lpage>.</mixed-citation></ref></ref-list></tp:taxon-treatment>
