# Supplementary material for: The cockroach genus Sorineuchora Caudell, 1927 from China (Blattodea, Ectobiidae, Pseudophyllodromiinae)
Source: Zookeys. 2017 Sep 15;(697):133–56. doi: 10.3897/zookeys.697.13617 (PMC5673855; doi:10.3897/zookeys.697.13617)
Supplement: XML Treatment for Sorineuchora formosana [file zookeys.697.13617-treatment2.xml]

<!DOCTYPE tp:taxon-treatment
  PUBLIC "-//TaxonX//DTD Taxonomic Treatment Publishing DTD v0 20100105//EN" "tax-treatment-NSO.dtd">
<tp:taxon-treatment xmlns:tp="http://www.plazi.org/taxpub"><tp:treatment-meta><kwd-group><label>Taxon classification</label><kwd><named-content xmlns:xlink="http://www.w3.org/1999/xlink" content-type="kingdom">Animalia</named-content></kwd><kwd><named-content xmlns:xlink="http://www.w3.org/1999/xlink" content-type="order">Blattodea</named-content></kwd><kwd><named-content xmlns:xlink="http://www.w3.org/1999/xlink" content-type="family">Ectobiidae</named-content></kwd></kwd-group><mixed-citation publication-type="journal"><person-group><name><surname>Li</surname><given-names>Meng</given-names></name><name><surname>Che</surname><given-names>Yan-Li</given-names></name><name><surname>Zheng</surname><given-names>Yu-Hong</given-names></name><name><surname>Wang</surname><given-names>Zong-Qing</given-names></name></person-group><article-title>The cockroach genus <italic><tp:taxon-name><tp:taxon-name-part taxon-name-part-type="genus" reg="Sorineuchora">Sorineuchora</tp:taxon-name-part></tp:taxon-name></italic> Caudell, 1927 from China (<tp:taxon-name><tp:taxon-name-part taxon-name-part-type="order">Blattodea</tp:taxon-name-part></tp:taxon-name>, <tp:taxon-name><tp:taxon-name-part taxon-name-part-type="family">Ectobiidae</tp:taxon-name-part></tp:taxon-name>, <tp:taxon-name><tp:taxon-name-part taxon-name-part-type="subfamily">Pseudophyllodromiinae</tp:taxon-name-part></tp:taxon-name>)</article-title><source>Zookeys</source><day>15</day><month>9</month><year>2017</year><volume>2017</volume><issue>697</issue><fpage>133</fpage><lpage>156</lpage><pub-id pub-id-type="doi">10.3897/zookeys.697.13617</pub-id></mixed-citation></tp:treatment-meta><tp:nomenclature><tp:taxon-name>
            <tp:taxon-name-part taxon-name-part-type="genus" reg="Sorineuchora">Sorineuchora</tp:taxon-name-part>
            <tp:taxon-name-part taxon-name-part-type="species" reg="formosana">formosana</tp:taxon-name-part>
          </tp:taxon-name><tp:taxon-authority>(Matsumura, 1913)</tp:taxon-authority><xref ref-type="fig" rid="F2">Figs 2</xref><xref ref-type="fig" rid="F11">, 11A–B</xref><tp:nomenclature-citation-list><tp:nomenclature-citation><tp:taxon-name>
                <tp:taxon-name-part taxon-name-part-type="genus" reg="Chorisoneura">Chorisoneura</tp:taxon-name-part> <tp:taxon-name-part taxon-name-part-type="species" reg="formosana">formosana</tp:taxon-name-part></tp:taxon-name><comment>Matsumura, 1913: 14, pl. 2, fig. 13 (♀); <xref ref-type="bibr" rid="B1">Asahina 1978</xref>: 235 (♂♀).</comment></tp:nomenclature-citation><tp:nomenclature-citation><tp:taxon-name>
                <tp:taxon-name-part taxon-name-part-type="genus" reg="Theganopteryx">Theganopteryx</tp:taxon-name-part> <tp:taxon-name-part taxon-name-part-type="species" reg="formosana">formosana</tp:taxon-name-part></tp:taxon-name><comment>(Matsumura): <xref ref-type="bibr" rid="B18">Shiraki 1931</xref>: 209 (♂♀).</comment></tp:nomenclature-citation><tp:nomenclature-citation><tp:taxon-name>
                <tp:taxon-name-part taxon-name-part-type="genus" reg="Sorineuchora">Sorineuchora</tp:taxon-name-part> <tp:taxon-name-part taxon-name-part-type="species" reg="formosana">formosana</tp:taxon-name-part></tp:taxon-name><comment>(Matsumura): <xref ref-type="bibr" rid="B15">Roth 1998</xref>: 15 (♂♀).</comment></tp:nomenclature-citation></tp:nomenclature-citation-list></tp:nomenclature><tp:treatment-sec sec-type="material" id="SECID0ESZAE"><title>Material examined</title><p>
            <bold>(all deposited in <abbrev xmlns:xlink="http://www.w3.org/1999/xlink" xlink:title="Institute of Entomology, Southwest University, Beibei, Chongqing, China" id="ABBRID0E1ZAE" xlink:type="simple">IESWU</abbrev>). Yunnan</bold>: 1 male, Xishuangbanna, Tropical Botanical Garden, 593 m, 12 November 2009, Guo Tang leg.; 1 male, Mengzi, Lvshuihe first hydroelectric station, 470 m, 19 April 2009, Wei-Wei Zhang leg.; 1 male, Simao, 01 May 2012, Li-Chao Tian leg.; 1 female 1 male, Xishuangbanna, National Nature Reserve, 736 m, 18 August 2012, Guo Zheng leg.; 1 male, Xishuangbanna, Mengla, 1200–1400 m, 10 May 1958, Chun-Pei Hong leg. <bold>Hainan</bold>: 1 male, Tongzha, 07 June 1963, Ya-Lin Zhang leg.; 1 male, Ledong, Mt. Jianfengling, 1050 m, 06–09 December 2007, Wei-Wei Zhang leg.</p><fig id="F1" position="float" orientation="portrait"><label>Figure 1.</label><caption><p>Known occurrences of <italic><tp:taxon-name><tp:taxon-name-part taxon-name-part-type="genus" reg="Sorineuchora">Sorineuchora</tp:taxon-name-part></tp:taxon-name></italic> in China and Myanmar.</p></caption><graphic xmlns:xlink="http://www.w3.org/1999/xlink" xlink:href="zookeys-697-133-g001.jpg" position="float" orientation="portrait" xlink:type="simple" id="oo_155798.jpg"/></fig></tp:treatment-sec><tp:treatment-sec sec-type="diagnosis" id="SECID0EV1AE"><title>Diagnosis.</title><p>
            <abbrev xmlns:xlink="http://www.w3.org/1999/xlink" xlink:title="cubitus anterior" id="ABBRID0E21AE" xlink:type="simple">CuA</abbrev> with one complete branch, between <abbrev xmlns:xlink="http://www.w3.org/1999/xlink" xlink:title="cubitus anterior" id="ABBRID0E61AE" xlink:type="simple">CuA</abbrev> and its branch existing two or three cross veins (Fig. <xref ref-type="fig" rid="F2">2D</xref>); L2vm rod-like, bifurcate; R3 shaped like a slender curved filament, lying under the L2vm; a setose membrane on the right side (Fig. <xref ref-type="fig" rid="F2">2H</xref>). Using these traits, <italic><tp:taxon-name><tp:taxon-name-part taxon-name-part-type="genus" reg="Sorineuchora">S.</tp:taxon-name-part> <tp:taxon-name-part taxon-name-part-type="species" reg="formosana">formosana</tp:taxon-name-part></tp:taxon-name></italic> can be distinguished from its congeneric species.</p><fig id="F2" position="float" orientation="portrait"><label>Figure 2.</label><caption><p>
                <italic><tp:taxon-name><tp:taxon-name-part taxon-name-part-type="genus" reg="Sorineuchora">Sorineuchora</tp:taxon-name-part> <tp:taxon-name-part taxon-name-part-type="species" reg="formosana">formosana</tp:taxon-name-part></tp:taxon-name></italic> (Matsumura, 1913) male from China, Yunnan, Xishuangbanna, Mengla. <bold>A</bold> head, frontal view <bold>B</bold> pronotum <bold>C</bold> tegmen <bold>D</bold> hind wing (the dotted line indicates wing fold) <bold>E</bold> supra-anal plate, ventral view <bold>F</bold> subgenital plate, dorsal view <bold>G</bold> phallomere L1 <bold>H</bold> phallomere L2vm and R3 <bold>I</bold> phallomere R2. Scale bars: 0.5 mm (<bold>A, E–I</bold>), 1.0 mm (<bold>B</bold>), 2.0 mm (<bold>C, D</bold>).</p></caption><graphic xmlns:xlink="http://www.w3.org/1999/xlink" xlink:href="zookeys-697-133-g002.jpg" position="float" orientation="portrait" xlink:type="simple" id="oo_155799.jpg"/></fig><p>
            <bold>Supplement to the description provided in <xref ref-type="bibr" rid="B15">Roth (1998</xref>: 15–16).</bold>
          </p></tp:treatment-sec><tp:treatment-sec sec-type="description" id="SECID0EP4AE"><title>Measurements</title><p>(mm). Body length without cerci: male 6.8–8.3, female 7.6–8.8; overall length including tegmen: male 8.9–10.4, female 8.9–10.5; pronotum length × width: male 1.85 × 3.1, female 1.95 × 3.4; tegmen length: male 7.2–8.7, female 7.6–8.1.</p><p>
            <bold>Male.</bold> Body small, yellowish brown. Vertex slightly brown, frons yellowish white. Ocellar area yellowish white. Maxillary palpi yellowish white. Tegmina yellowish brown, veins and radial field yellowish white. Abdomen and legs yellow. Interocular space slightly narrower than distance between antennal sockets. Pronotum subelliptical, anterior and posterior margins nearly truncate.</p></tp:treatment-sec><tp:treatment-sec sec-type="distribution" id="SECID0EY4AE"><title>Distribution.</title><p>China (Taiwan, Hainan, Yunnan).</p></tp:treatment-sec><tp:treatment-sec sec-type="remarks" id="SECID0E44AE"><title>Remarks.</title><p>Based on the illustrations of wings and subgenital plate in <xref ref-type="bibr" rid="B1">Asahina (1978</xref>, figs 8, 16, 17) and the subgenital plate and genitalia in <xref ref-type="bibr" rid="B15">Roth (1998</xref>, fig. 40), we identified our materials as <italic><tp:taxon-name><tp:taxon-name-part taxon-name-part-type="genus" reg="Sorineuchora">S.</tp:taxon-name-part> <tp:taxon-name-part taxon-name-part-type="species" reg="formosana">formosana</tp:taxon-name-part></tp:taxon-name></italic>. <xref ref-type="bibr" rid="B1">Asahina (1978)</xref> noted that <italic><tp:taxon-name><tp:taxon-name-part taxon-name-part-type="genus" reg="Sorineuchora">S.</tp:taxon-name-part> <tp:taxon-name-part taxon-name-part-type="species" reg="formosana">formosana</tp:taxon-name-part></tp:taxon-name></italic> allied to <italic><tp:taxon-name><tp:taxon-name-part taxon-name-part-type="genus" reg="Sorineuchora">S.</tp:taxon-name-part> <tp:taxon-name-part taxon-name-part-type="species" reg="lativitrea">lativitrea</tp:taxon-name-part></tp:taxon-name></italic> from Southeast Asia. However, the differences between <!--PageBreak--><italic><tp:taxon-name><tp:taxon-name-part taxon-name-part-type="genus" reg="Sorineuchora">S.</tp:taxon-name-part> <tp:taxon-name-part taxon-name-part-type="species" reg="formosana">formosana</tp:taxon-name-part></tp:taxon-name></italic> (Fig. <xref ref-type="fig" rid="F11">11A–B</xref>) and the holotype of <italic><tp:taxon-name><tp:taxon-name-part taxon-name-part-type="genus" reg="Sorineuchora">S.</tp:taxon-name-part> <tp:taxon-name-part taxon-name-part-type="species" reg="lativitrea">lativitrea</tp:taxon-name-part></tp:taxon-name></italic> (Fig. <xref ref-type="fig" rid="F11">11C–D</xref>) (size and color) make us suspect of the supposed relationship.</p></tp:treatment-sec><tp:treatment-sec><!--Section generated to contain objects referenced in tp:taxon-treatment.--><fig id="F11" position="float" orientation="portrait"><label>Figure 11.</label><caption><p>Habitus. <bold>A, B</bold> <italic><tp:taxon-name><tp:taxon-name-part taxon-name-part-type="genus" reg="Sorineuchora">S.</tp:taxon-name-part> <tp:taxon-name-part taxon-name-part-type="species" reg="formosana">formosana</tp:taxon-name-part></tp:taxon-name></italic> (Matsumura, 1913) male from China, Hainan, Ledong, Mt. Jianfengling, 1050m, dorsal and ventral views <bold>C, D, E</bold> (labels) <italic><tp:taxon-name><tp:taxon-name-part taxon-name-part-type="genus" reg="Sorineuchora">S.</tp:taxon-name-part> <tp:taxon-name-part taxon-name-part-type="species" reg="lativitrea">lativitrea</tp:taxon-name-part></tp:taxon-name></italic> (Walker, 1868) (to compare with <italic><tp:taxon-name><tp:taxon-name-part taxon-name-part-type="genus" reg="Sorineuchora">S.</tp:taxon-name-part> <tp:taxon-name-part taxon-name-part-type="species" reg="formosana">formosana</tp:taxon-name-part></tp:taxon-name></italic>) holotype (copyright Natural History Museum, London), dorsal and ventral views <bold>F, G</bold> <italic><tp:taxon-name><tp:taxon-name-part taxon-name-part-type="genus" reg="Sorineuchora">S.</tp:taxon-name-part> <tp:taxon-name-part taxon-name-part-type="species" reg="nigra">nigra</tp:taxon-name-part></tp:taxon-name></italic> (Shiraki, 1908) male from China, Hubei, Mt. Dabieshan, Taohuachong, dorsal and ventral views <bold>H, I</bold> <italic><tp:taxon-name><tp:taxon-name-part taxon-name-part-type="genus" reg="Sorineuchora">S.</tp:taxon-name-part> <tp:taxon-name-part taxon-name-part-type="species" reg="shanensis">shanensis</tp:taxon-name-part></tp:taxon-name></italic> (Princis, 1950) male from China, Yunnan, Lincang, Nansan, dorsal and ventral views <bold>J, K</bold> <italic><tp:taxon-name><tp:taxon-name-part taxon-name-part-type="genus" reg="Sorineuchora">S.</tp:taxon-name-part> <tp:taxon-name-part taxon-name-part-type="species" reg="undulata">undulata</tp:taxon-name-part></tp:taxon-name></italic> (Bey-Bienko, 1958) male from China, Yunnan, Xishuangbanna, Wangtianshu, dorsal and ventral view. Scale bars: 5 mm.</p></caption><graphic xmlns:xlink="http://www.w3.org/1999/xlink" xlink:href="zookeys-697-133-g011.jpg" position="float" orientation="portrait" xlink:type="simple" id="oo_155808.jpg"/></fig></tp:treatment-sec><ref-list><ref id="B1"><mixed-citation xmlns:xlink="http://www.w3.org/1999/xlink" xlink:type="simple">
          <person-group><name name-style="western"><surname>Asahina</surname><given-names>S</given-names></name></person-group> (<year>1978</year>) <article-title>Taxonomic notes on Japanese <tp:taxon-name><tp:taxon-name-part taxon-name-part-type="suborder">Blattaria</tp:taxon-name-part></tp:taxon-name> IX. On two <italic><tp:taxon-name><tp:taxon-name-part taxon-name-part-type="genus">Chorisoneura</tp:taxon-name-part></tp:taxon-name></italic> species from Japan and Taiwan.</article-title> <source>Japanese Journal of Sanitary Zoology</source> <volume>29</volume>(<issue>3</issue>): <fpage>229</fpage>–<lpage>237</lpage>. <ext-link xlink:type="simple" ext-link-type="doi" xlink:href="10.7601/mez.29.229">https://doi.org/10.7601/mez.29.229</ext-link></mixed-citation></ref><ref id="B18"><mixed-citation xmlns:xlink="http://www.w3.org/1999/xlink" xlink:type="simple">
          <person-group><name name-style="western"><surname>Shiraki</surname><given-names>T</given-names></name></person-group> (<year>1931</year>) <article-title><tp:taxon-name><tp:taxon-name-part taxon-name-part-type="order">Orthoptera</tp:taxon-name-part></tp:taxon-name> of the Japanese Empire. II. <tp:taxon-name><tp:taxon-name-part taxon-name-part-type="family">Blattidae</tp:taxon-name-part></tp:taxon-name>.</article-title> <source><tp:taxon-name><tp:taxon-name-part taxon-name-part-type="class">Insecta</tp:taxon-name-part></tp:taxon-name> Mattasumatana</source> <volume>5</volume>(<issue>4</issue>): <fpage>171</fpage>–<lpage>209</lpage>.</mixed-citation></ref><ref id="B15"><mixed-citation xmlns:xlink="http://www.w3.org/1999/xlink" xlink:type="simple">
          <person-group><name name-style="western"><surname>Roth</surname><given-names>LM</given-names></name></person-group> (<year>1998</year>) <article-title>The cockroach genera <italic><tp:taxon-name><tp:taxon-name-part taxon-name-part-type="genus">Chorisoneura</tp:taxon-name-part></tp:taxon-name></italic> Brunner, <italic><tp:taxon-name><tp:taxon-name-part taxon-name-part-type="genus">Sorineuchora</tp:taxon-name-part></tp:taxon-name></italic> Caudell, <italic><tp:taxon-name><tp:taxon-name-part taxon-name-part-type="genus">Chorisoneurodes</tp:taxon-name-part></tp:taxon-name></italic> Princis, and <italic><tp:taxon-name><tp:taxon-name-part taxon-name-part-type="genus">Chorisoserrata</tp:taxon-name-part></tp:taxon-name></italic>, gen. nov. (<tp:taxon-name><tp:taxon-name-part taxon-name-part-type="suborder">Blattaria</tp:taxon-name-part></tp:taxon-name>: <tp:taxon-name><tp:taxon-name-part taxon-name-part-type="family">Blattellidae</tp:taxon-name-part></tp:taxon-name>: <tp:taxon-name><tp:taxon-name-part taxon-name-part-type="subfamily">Pseudophyllodromiinae</tp:taxon-name-part></tp:taxon-name>).</article-title> <source>Oriental Insects</source> <volume>32</volume>: <fpage>1</fpage>–<lpage>33</lpage>. <ext-link xlink:type="simple" ext-link-type="doi" xlink:href="10.1080/00305316.1998.10433763">https://doi.org/10.1080/00305316.1998.10433763</ext-link></mixed-citation></ref></ref-list></tp:taxon-treatment>
