# Supplementary material for: The cockroach genus Sorineuchora Caudell, 1927 from China (Blattodea, Ectobiidae, Pseudophyllodromiinae)
Source: Zookeys. 2017 Sep 15;(697):133–56. doi: 10.3897/zookeys.697.13617 (PMC5673855; doi:10.3897/zookeys.697.13617)
Supplement: XML Treatment for Sorineuchora nigra [file zookeys.697.13617-treatment3.xml]

<!DOCTYPE tp:taxon-treatment
  PUBLIC "-//TaxonX//DTD Taxonomic Treatment Publishing DTD v0 20100105//EN" "tax-treatment-NSO.dtd">
<tp:taxon-treatment xmlns:tp="http://www.plazi.org/taxpub"><tp:treatment-meta><kwd-group><label>Taxon classification</label><kwd><named-content xmlns:xlink="http://www.w3.org/1999/xlink" content-type="kingdom">Animalia</named-content></kwd><kwd><named-content xmlns:xlink="http://www.w3.org/1999/xlink" content-type="order">Blattodea</named-content></kwd><kwd><named-content xmlns:xlink="http://www.w3.org/1999/xlink" content-type="family">Ectobiidae</named-content></kwd></kwd-group><mixed-citation publication-type="journal"><person-group><name><surname>Li</surname><given-names>Meng</given-names></name><name><surname>Che</surname><given-names>Yan-Li</given-names></name><name><surname>Zheng</surname><given-names>Yu-Hong</given-names></name><name><surname>Wang</surname><given-names>Zong-Qing</given-names></name></person-group><article-title>The cockroach genus <italic><tp:taxon-name><tp:taxon-name-part taxon-name-part-type="genus" reg="Sorineuchora">Sorineuchora</tp:taxon-name-part></tp:taxon-name></italic> Caudell, 1927 from China (<tp:taxon-name><tp:taxon-name-part taxon-name-part-type="order">Blattodea</tp:taxon-name-part></tp:taxon-name>, <tp:taxon-name><tp:taxon-name-part taxon-name-part-type="family">Ectobiidae</tp:taxon-name-part></tp:taxon-name>, <tp:taxon-name><tp:taxon-name-part taxon-name-part-type="subfamily">Pseudophyllodromiinae</tp:taxon-name-part></tp:taxon-name>)</article-title><source>Zookeys</source><day>15</day><month>9</month><year>2017</year><volume>2017</volume><issue>697</issue><fpage>133</fpage><lpage>156</lpage><pub-id pub-id-type="doi">10.3897/zookeys.697.13617</pub-id></mixed-citation></tp:treatment-meta><tp:nomenclature><tp:taxon-name>
            <tp:taxon-name-part taxon-name-part-type="genus" reg="Sorineuchora">Sorineuchora</tp:taxon-name-part>
            <tp:taxon-name-part taxon-name-part-type="species" reg="nigra">nigra</tp:taxon-name-part>
          </tp:taxon-name><tp:taxon-authority>(Shiraki, 1908)</tp:taxon-authority><xref ref-type="fig" rid="F3">Figs 3</xref><xref ref-type="fig" rid="F10">, 10B–C</xref><xref ref-type="fig" rid="F11">, 11F–G</xref><tp:nomenclature-citation-list><tp:nomenclature-citation><tp:taxon-name>
                <tp:taxon-name-part taxon-name-part-type="genus" reg="Chorisoneura">Chorisoneura</tp:taxon-name-part> <tp:taxon-name-part taxon-name-part-type="species" reg="nigra">nigra</tp:taxon-name-part></tp:taxon-name><comment>Shiraki, 1908: 109 (♂); <xref ref-type="bibr" rid="B12">Matsumura 1913</xref>: 8; Karny 1915: 63; Hanitsch 1927: 42; Asahina 1991: 71.</comment></tp:nomenclature-citation><tp:nomenclature-citation><tp:taxon-name>
                <tp:taxon-name-part taxon-name-part-type="genus" reg="Lupparia">Lupparia</tp:taxon-name-part> <tp:taxon-name-part taxon-name-part-type="species" reg="nigra">nigra</tp:taxon-name-part></tp:taxon-name><comment>(Shiraki): <xref ref-type="bibr" rid="B18">Shiraki 1931</xref>: 197; 1950: 59; Matsumura 1931: 1376; Asahina 1955: 204.</comment></tp:nomenclature-citation><tp:nomenclature-citation><tp:taxon-name>
                  <tp:taxon-name-part taxon-name-part-type="genus" reg="Balta">Balta</tp:taxon-name-part> <tp:taxon-name-part taxon-name-part-type="species" reg="nigra">nigra</tp:taxon-name-part></tp:taxon-name><comment>(Shiraki): Princis 1969: 978; 1971: 1143. </comment></tp:nomenclature-citation><tp:nomenclature-citation><tp:taxon-name>
                <tp:taxon-name-part taxon-name-part-type="genus" reg="Sorineuchora">Sorineuchora</tp:taxon-name-part> <tp:taxon-name-part taxon-name-part-type="species" reg="nigra">nigra</tp:taxon-name-part></tp:taxon-name><comment>: <xref ref-type="bibr" rid="B15">Roth 1998</xref>: 16 (♂).</comment></tp:nomenclature-citation><tp:nomenclature-citation><tp:taxon-name>
                <tp:taxon-name-part taxon-name-part-type="genus" reg="Chorisoneura">Chorisoneura</tp:taxon-name-part> <tp:taxon-name-part taxon-name-part-type="species" reg="setshuana">setshuana</tp:taxon-name-part></tp:taxon-name><comment>Bey-Bienko, 1958: 680, 689, fig. 11 (♂♀); <xref ref-type="bibr" rid="B11">Liu and Zhu 2001</xref> (synonymy).</comment></tp:nomenclature-citation></tp:nomenclature-citation-list></tp:nomenclature><tp:treatment-sec sec-type="material" id="SECID0EEFAG"><title>Material examined</title><p>
            <bold>(all deposited in <abbrev xmlns:xlink="http://www.w3.org/1999/xlink" xlink:title="Institute of Entomology, Southwest University, Beibei, Chongqing, China" id="ABBRID0EMFAG" xlink:type="simple">IESWU</abbrev>). Chongqing</bold>: 1 male, Changshou, Munanyuan, 450m, 09 June 1994, Wen-Zhu Li leg.; 1 male, Wanzhou, 1200m, 10 July 1993, Jian Yao leg.; 6 males, Fengdu, Shiping, 610m, 02–03 June 1994, You-Wei Zhang leg.; 3 males, Mt. Jinyunshan, 800m, 13 June 1994, You-Wei Zhang leg.; 6 males, Mt. Bishan, Qinglong Lake, 10 June 2006, You-Wei Zhang leg.; 1 male, Youyang, Banxi, Sandaigou, 500m, 22 May 2007, Wei-Wei Zhang leg.; 1 male, Jiangjin, Mt. Simianshan, 15 July 2007, Wei-Wei Zhang leg; 1female, Jiangjin, Mt. Simianshan, 05 June 2014, Xin-Ran Li (= Conlin McCat) leg. <bold>Hubei</bold>: 3 males, Mt. Dabieshan, Taohuachong, 604m, 27 June 2014, Yan Shi and Xin-Ran Li (= Conlin McCat) leg. <bold>Sichuan</bold>: 1 male, Huili, 2200m, 29 July 1974, collector unknown; 1 male, Mt. Emei, Qinyinge Temple, 800–1000m, 30 May 1957, You-Cai Yu leg.; 4 males, Mt. Emei, Baoguosi Temple, 550–750m, 23–24 May 1957, Fu-Xing Zhu leg. <bold>Guangxi</bold>: 1 male, Longzhou, Nonggang, 20 May 1985, Wei-Hua Li and Jing-Hong Zhang leg.; 1 male, Longzhou, Nonggang. 29 June 2015, light trapping, Lu Qiu and Qi-Kun Bai leg.; <bold>Zhejiang</bold>: 1 male, Mt. Tianmushan, 26 June 1957, Kun-Ji Yang leg. <bold>Hunan</bold>: 1 male, Hengyang, Mt. Hengshan, Mojingtai, 11 May 1983, Wei-Hua Li leg. <bold>Anhui</bold>: 1 male, Huangshan, Tangkou, Fuxi, 10 July 2014, Xin-Ran Li (= Conlin McCat) and Jian-Yue Qiu leg. <bold>Hainan</bold>: 1 male, Mt. Wuzhishan, 18 May 2014, Shun-Hua Gui, Xin-Ran Li (= Conlin McCat) leg. <bold>Guizhou</bold>: 3 males, Leishan, Mt. Leigongshan, Xiaodanjiang, 750m, 02 June 2005, Zai-Hua Yang leg.; 2 males, Tongren, Mt. Fanjingshan, 1200m, 02 June 2002, Qiong-Zhang Song leg.</p><fig id="F3" position="float" orientation="portrait"><label>Figure 3.</label><caption><p>
                <italic><tp:taxon-name><tp:taxon-name-part taxon-name-part-type="genus" reg="Sorineuchora">Sorineuchora</tp:taxon-name-part> <tp:taxon-name-part taxon-name-part-type="species" reg="nigra">nigra</tp:taxon-name-part></tp:taxon-name></italic> (Shiraki, 1908). <bold>A–G, I</bold> male from China, Chongqing, Wanzhou <bold>H</bold> male from China, Chongqing, Mt. Jinyunshan and China, Chongqing, Mt. Bishan Qinglong Lake <bold>A</bold> head, frontal view <bold>B</bold> pronotum <bold>C</bold> hind wing (the dotted line indicates wing fold) <bold>D</bold> supra-anal plate, ventral view <bold>E</bold> subgenital plate, dorsal view <bold>F</bold> phallomere L1 <bold>G</bold> phallomere L2vm and R3 <bold>H</bold> phallomere L2vm <bold>I</bold> phallomere R2. Scale bars: 0.5mm (<bold>A, D–I</bold>), 1.0 mm (<bold>B</bold>), 2.0 mm (<bold>C</bold>).</p></caption><graphic xmlns:xlink="http://www.w3.org/1999/xlink" xlink:href="zookeys-697-133-g003.jpg" position="float" orientation="portrait" xlink:type="simple" id="oo_155800.jpg"/></fig></tp:treatment-sec><tp:treatment-sec sec-type="diagnosis" id="SECID0EVHAG"><title>Diagnosis.</title><p>Body is black or blackish brown without evident stripes (Fig. <xref ref-type="fig" rid="F11">11F–G</xref>); L2vm pre-apex with a curved spine-like process, the process apex with several small spines or without (Fig. <xref ref-type="fig" rid="F3">3G–H</xref>) and ventrally with R3 whose sclerite becomes filamentous and curves to the left (Fig. <xref ref-type="fig" rid="F3">3G</xref>). Using these traits, <italic><tp:taxon-name><tp:taxon-name-part taxon-name-part-type="genus" reg="Sorineuchora">S.</tp:taxon-name-part> <tp:taxon-name-part taxon-name-part-type="species" reg="nigra">nigra</tp:taxon-name-part></tp:taxon-name></italic> can be distinguished from its congeneric species.</p><p>
            <bold>Supplement to the description provided in <xref ref-type="bibr" rid="B15">Roth (1998</xref>: 16–17).</bold>
          </p></tp:treatment-sec><tp:treatment-sec sec-type="description" id="SECID0E2IAG"><title>Measurements</title><p>(mm). Body length without cerci: male 7.6–8.4, female 7.1–8.8; overall length including tegmen: male 9.6–11.0, female 9.5–9.8; pronotum length × width: male 2.05 × 3.1, female 2.0 × 3.0; tegmen length: male 7.3–8.5, female 7.1–8.2.</p><p>
            <bold>Male.</bold> Body small, black, some individuals blackish brown. Vertex black with a rudimentary dark stripe or without stripes; frons black, or vertex and upper half of frons yellowish brown, lower half brown. Pronotal disk dark brown or black, lateral and hind margins hyaline. Interocular space slightly narrower than the distance between antennal sockets. Pronotum subelliptical, anterior and posterior margins nearly truncate. Subgenital plate with a pair of stout styli, the apex slightly pointing outward. L1 consisting of several irregular seta-free sclerites (Fig. <xref ref-type="fig" rid="F3">3F</xref>); L2vm pre-apex with a curved spine-like process, the process apex with several small spines or without (Fig. <xref ref-type="fig" rid="F3">3G–H</xref>).</p><!--PageBreak--><p>
            <bold>Female.</bold> Some individuals are similar to the male in color and habitus, but supra-anal plate symmetrical with hind margin rounded and subgenital symmetrical with hind margin rounded and slightly concave medially. Some individuals do vary distinctly in body color (Fig. <xref ref-type="fig" rid="F10">10C</xref>) (body brownish red). Head brownish yellow, vertex with a yellowish brown stripe. Clypeus yellowish brown. Wing veins white, legs brown, trochanter yellowish brown, abdominal brown, posterior and lateral margins milk white. We analyzed COI gene sequences of the exceptional female specimen <!--PageBreak-->(<ext-link xmlns:xlink="http://www.w3.org/1999/xlink" ext-link-type="gen" xlink:href="MF612149" xlink:type="simple">MF612149</ext-link>), and female specimen (<ext-link xmlns:xlink="http://www.w3.org/1999/xlink" ext-link-type="gen" xlink:href="KY349518" xlink:type="simple">KY349518</ext-link>), which is similar to male in color and male specimen (<ext-link xmlns:xlink="http://www.w3.org/1999/xlink" ext-link-type="gen" xlink:href="KY349519" xlink:type="simple">KY349519</ext-link>) using MEGA7 (<xref ref-type="bibr" rid="B9">Kumar et al. 2016</xref>), the similarity was 98.5% (<ext-link xmlns:xlink="http://www.w3.org/1999/xlink" ext-link-type="gen" xlink:href="MF612149" xlink:type="simple">MF612149</ext-link> and <ext-link xmlns:xlink="http://www.w3.org/1999/xlink" ext-link-type="gen" xlink:href="KY349518" xlink:type="simple">KY349518</ext-link>), 99.4% (<ext-link xmlns:xlink="http://www.w3.org/1999/xlink" ext-link-type="gen" xlink:href="MF612149" xlink:type="simple">MF612149</ext-link> and <ext-link xmlns:xlink="http://www.w3.org/1999/xlink" ext-link-type="gen" xlink:href="KY349519" xlink:type="simple">KY349519</ext-link>) and 99.1% (<ext-link xmlns:xlink="http://www.w3.org/1999/xlink" ext-link-type="gen" xlink:href="KY349518" xlink:type="simple">KY349518</ext-link> and <ext-link xmlns:xlink="http://www.w3.org/1999/xlink" ext-link-type="gen" xlink:href="KY349519" xlink:type="simple">KY349519</ext-link>), respectively.</p></tp:treatment-sec><tp:treatment-sec sec-type="distribution" id="SECID0E2JAG"><title>Distribution.</title><p>China (Taiwan, Chongqing, Hubei, Sichuan, Guangxi, Guizhou, Zhejiang, Hunan, Anhui, Hainan), Japan.</p></tp:treatment-sec><tp:treatment-sec sec-type="remarks" id="SECID0EAKAG"><title>Remarks.</title><p>
            <xref ref-type="bibr" rid="B15">Roth (1998)</xref> noted that <italic><tp:taxon-name><tp:taxon-name-part taxon-name-part-type="genus" reg="Sorineuchora">S.</tp:taxon-name-part> <tp:taxon-name-part taxon-name-part-type="species" reg="nigra">nigra</tp:taxon-name-part></tp:taxon-name></italic> and <italic><tp:taxon-name><tp:taxon-name-part taxon-name-part-type="genus" reg="Sorineuchora">S.</tp:taxon-name-part> <tp:taxon-name-part taxon-name-part-type="species" reg="setshuana">setshuana</tp:taxon-name-part></tp:taxon-name></italic> might prove to be synonyms by comparing figs 10 and 18 in <xref ref-type="bibr" rid="B1">Asahina (1978)</xref>. <xref ref-type="bibr" rid="B11">Liu and Zhu (2001)</xref> synonymized <italic><tp:taxon-name><tp:taxon-name-part taxon-name-part-type="genus" reg="Sorineuchora">S.</tp:taxon-name-part> <tp:taxon-name-part taxon-name-part-type="species" reg="setshuana">setshuana</tp:taxon-name-part></tp:taxon-name></italic> and <italic><tp:taxon-name><tp:taxon-name-part taxon-name-part-type="genus" reg="Sorineuchora">S.</tp:taxon-name-part> <tp:taxon-name-part taxon-name-part-type="species" reg="undulata">undulata</tp:taxon-name-part></tp:taxon-name></italic> with <italic><tp:taxon-name><tp:taxon-name-part taxon-name-part-type="genus" reg="Sorineuchora">S.</tp:taxon-name-part> <tp:taxon-name-part taxon-name-part-type="species" reg="nigra">nigra</tp:taxon-name-part></tp:taxon-name></italic> without giving any details. Based on examining specimens kept in <abbrev xmlns:xlink="http://www.w3.org/1999/xlink" xlink:title="Institute of Entomology, Southwest University, Beibei, Chongqing, China" id="ABBRID0ERMAG" xlink:type="simple">IESWU</abbrev> and the descriptions of <italic><tp:taxon-name><tp:taxon-name-part taxon-name-part-type="genus" reg="Sorineuchora">S.</tp:taxon-name-part> <tp:taxon-name-part taxon-name-part-type="species" reg="undulata">undulata</tp:taxon-name-part></tp:taxon-name></italic> by <xref ref-type="bibr" rid="B2">Bey-Bienko (1958)</xref>, there are many differences between <italic><tp:taxon-name><tp:taxon-name-part taxon-name-part-type="genus" reg="Sorineuchora">S.</tp:taxon-name-part> <tp:taxon-name-part taxon-name-part-type="species" reg="nigra">nigra</tp:taxon-name-part></tp:taxon-name></italic> and <italic><tp:taxon-name><tp:taxon-name-part taxon-name-part-type="genus" reg="Sorineuchora">S.</tp:taxon-name-part> <tp:taxon-name-part taxon-name-part-type="species" reg="undulata">undulata</tp:taxon-name-part></tp:taxon-name></italic> in coloration, the details of tegmina and male subgenital plate (Figs <xref ref-type="fig" rid="F3">3E</xref>, <xref ref-type="fig" rid="F5">5G</xref>, <xref ref-type="fig" rid="F11">11F–G</xref>, <xref ref-type="fig" rid="F11">11J–K</xref>). Therefore, <italic><tp:taxon-name><tp:taxon-name-part taxon-name-part-type="genus" reg="Sorineuchora">S.</tp:taxon-name-part> <tp:taxon-name-part taxon-name-part-type="species" reg="undulata">undulata</tp:taxon-name-part></tp:taxon-name></italic> is not a synonym of <italic><tp:taxon-name><tp:taxon-name-part taxon-name-part-type="genus" reg="Sorineuchora">S.</tp:taxon-name-part> <tp:taxon-name-part taxon-name-part-type="species" reg="nigra">nigra</tp:taxon-name-part></tp:taxon-name></italic>.</p></tp:treatment-sec><tp:treatment-sec><!--Section generated to contain objects referenced in tp:taxon-treatment.--><fig id="F10" position="float" orientation="portrait"><label>Figure 10.</label><caption><p>
                <italic><tp:taxon-name><tp:taxon-name-part taxon-name-part-type="genus" reg="Sorineuchora">Sorineuchora</tp:taxon-name-part> <tp:taxon-name-part taxon-name-part-type="species" reg="viridis">viridis</tp:taxon-name-part></tp:taxon-name></italic> sp. n., <italic><tp:taxon-name><tp:taxon-name-part taxon-name-part-type="genus" reg="Sorineuchora">Sorineuchora</tp:taxon-name-part> <tp:taxon-name-part taxon-name-part-type="species" reg="nigra">nigra</tp:taxon-name-part></tp:taxon-name></italic> and <italic><tp:taxon-name><tp:taxon-name-part taxon-name-part-type="genus" reg="Sorineuchora">Sorineuchora</tp:taxon-name-part> <tp:taxon-name-part taxon-name-part-type="species" reg="shanensis">shanensis</tp:taxon-name-part></tp:taxon-name></italic> in the wild. <bold>A</bold> <italic><tp:taxon-name><tp:taxon-name-part taxon-name-part-type="genus" reg="Sorineuchora">S.</tp:taxon-name-part> <tp:taxon-name-part taxon-name-part-type="species" reg="viridis">viridis</tp:taxon-name-part></tp:taxon-name></italic> sp. n. holotype, photographed by Ling-Xiao Chang <bold>B</bold> <italic><tp:taxon-name><tp:taxon-name-part taxon-name-part-type="genus" reg="Sorineuchora">S.</tp:taxon-name-part> <tp:taxon-name-part taxon-name-part-type="species" reg="nigra">nigra</tp:taxon-name-part></tp:taxon-name></italic> male from China, Guangxi, Longzhou, Nonggang. 29 June 2015, light trapping, photographed by Lu Qiu <bold>C</bold> <italic><tp:taxon-name><tp:taxon-name-part taxon-name-part-type="genus" reg="Sorineuchora">S.</tp:taxon-name-part> <tp:taxon-name-part taxon-name-part-type="species" reg="nigra">nigra</tp:taxon-name-part></tp:taxon-name></italic> female from China, Chongqing, Jiangjin, Mt. Simianshan, 05 June 2014, photographed by Xin-Ran Li (= Conlin McCat) <bold>D</bold> <italic><tp:taxon-name><tp:taxon-name-part taxon-name-part-type="genus" reg="Sorineuchora">S.</tp:taxon-name-part> <tp:taxon-name-part taxon-name-part-type="species" reg="shanensis">shanensis</tp:taxon-name-part></tp:taxon-name></italic> male from China, Yunnan, Pu’er, Simao, Meizihu, 22 May 2015, photographed by Lu Qiu.</p></caption><graphic xmlns:xlink="http://www.w3.org/1999/xlink" xlink:href="zookeys-697-133-g010.jpg" position="float" orientation="portrait" xlink:type="simple" id="oo_155807.jpg"/></fig><fig id="F11" position="float" orientation="portrait"><label>Figure 11.</label><caption><p>Habitus. <bold>A, B</bold> <italic><tp:taxon-name><tp:taxon-name-part taxon-name-part-type="genus" reg="Sorineuchora">S.</tp:taxon-name-part> <tp:taxon-name-part taxon-name-part-type="species" reg="formosana">formosana</tp:taxon-name-part></tp:taxon-name></italic> (Matsumura, 1913) male from China, Hainan, Ledong, Mt. Jianfengling, 1050m, dorsal and ventral views <bold>C, D, E</bold> (labels) <italic><tp:taxon-name><tp:taxon-name-part taxon-name-part-type="genus" reg="Sorineuchora">S.</tp:taxon-name-part> <tp:taxon-name-part taxon-name-part-type="species" reg="lativitrea">lativitrea</tp:taxon-name-part></tp:taxon-name></italic> (Walker, 1868) (to compare with <italic><tp:taxon-name><tp:taxon-name-part taxon-name-part-type="genus" reg="Sorineuchora">S.</tp:taxon-name-part> <tp:taxon-name-part taxon-name-part-type="species" reg="formosana">formosana</tp:taxon-name-part></tp:taxon-name></italic>) holotype (copyright Natural History Museum, London), dorsal and ventral views <bold>F, G</bold> <italic><tp:taxon-name><tp:taxon-name-part taxon-name-part-type="genus" reg="Sorineuchora">S.</tp:taxon-name-part> <tp:taxon-name-part taxon-name-part-type="species" reg="nigra">nigra</tp:taxon-name-part></tp:taxon-name></italic> (Shiraki, 1908) male from China, Hubei, Mt. Dabieshan, Taohuachong, dorsal and ventral views <bold>H, I</bold> <italic><tp:taxon-name><tp:taxon-name-part taxon-name-part-type="genus" reg="Sorineuchora">S.</tp:taxon-name-part> <tp:taxon-name-part taxon-name-part-type="species" reg="shanensis">shanensis</tp:taxon-name-part></tp:taxon-name></italic> (Princis, 1950) male from China, Yunnan, Lincang, Nansan, dorsal and ventral views <bold>J, K</bold> <italic><tp:taxon-name><tp:taxon-name-part taxon-name-part-type="genus" reg="Sorineuchora">S.</tp:taxon-name-part> <tp:taxon-name-part taxon-name-part-type="species" reg="undulata">undulata</tp:taxon-name-part></tp:taxon-name></italic> (Bey-Bienko, 1958) male from China, Yunnan, Xishuangbanna, Wangtianshu, dorsal and ventral view. Scale bars: 5 mm.</p></caption><graphic xmlns:xlink="http://www.w3.org/1999/xlink" xlink:href="zookeys-697-133-g011.jpg" position="float" orientation="portrait" xlink:type="simple" id="oo_155808.jpg"/></fig><fig id="F5" position="float" orientation="portrait"><label>Figure 5.</label><caption><p>
                <italic><tp:taxon-name><tp:taxon-name-part taxon-name-part-type="genus" reg="Sorineuchora">Sorineuchora</tp:taxon-name-part> <tp:taxon-name-part taxon-name-part-type="species" reg="undulata">undulata</tp:taxon-name-part></tp:taxon-name></italic> (Bey-Bienko, 1958) male from China, Yunnan, Xishuangbanna, Wangtianshu. <bold>A</bold> head, frontal view <bold>B</bold> vertex <bold>C</bold> pronotum <bold>D</bold> tegmen <bold>E</bold> hind wing (the dotted line indicates wing fold) <bold>F</bold> supra-anal plate, ventral view <bold>G</bold> subgenital plate, dorsal view <bold>H</bold> phallomere L1 <bold>I</bold> phallomere L2vm and R3 <bold>J</bold> phallomere R2. Scale bars: 0.5 mm (<bold>A, B, F–J</bold>), 1.0 mm (<bold>C</bold>), 2.0 mm (<bold>D, E</bold>).</p></caption><graphic xmlns:xlink="http://www.w3.org/1999/xlink" xlink:href="zookeys-697-133-g005.jpg" position="float" orientation="portrait" xlink:type="simple" id="oo_155802.jpg"/></fig></tp:treatment-sec><ref-list><ref id="B12"><mixed-citation xmlns:xlink="http://www.w3.org/1999/xlink" xlink:type="simple">
          <person-group><name name-style="western"><surname>Matsumura</surname><given-names>S</given-names></name></person-group> (<year>1913</year>) <article-title>Thousand insects of Japan.</article-title> <source>Additamenta</source> <volume>1</volume>: <fpage>8</fpage>–<lpage>10</lpage>.</mixed-citation></ref><ref id="B18"><mixed-citation xmlns:xlink="http://www.w3.org/1999/xlink" xlink:type="simple">
          <person-group><name name-style="western"><surname>Shiraki</surname><given-names>T</given-names></name></person-group> (<year>1931</year>) <article-title><tp:taxon-name><tp:taxon-name-part taxon-name-part-type="order">Orthoptera</tp:taxon-name-part></tp:taxon-name> of the Japanese Empire. II. <tp:taxon-name><tp:taxon-name-part taxon-name-part-type="family">Blattidae</tp:taxon-name-part></tp:taxon-name>.</article-title> <source><tp:taxon-name><tp:taxon-name-part taxon-name-part-type="class">Insecta</tp:taxon-name-part></tp:taxon-name> Mattasumatana</source> <volume>5</volume>(<issue>4</issue>): <fpage>171</fpage>–<lpage>209</lpage>.</mixed-citation></ref><ref id="B15"><mixed-citation xmlns:xlink="http://www.w3.org/1999/xlink" xlink:type="simple">
          <person-group><name name-style="western"><surname>Roth</surname><given-names>LM</given-names></name></person-group> (<year>1998</year>) <article-title>The cockroach genera <italic><tp:taxon-name><tp:taxon-name-part taxon-name-part-type="genus">Chorisoneura</tp:taxon-name-part></tp:taxon-name></italic> Brunner, <italic><tp:taxon-name><tp:taxon-name-part taxon-name-part-type="genus">Sorineuchora</tp:taxon-name-part></tp:taxon-name></italic> Caudell, <italic><tp:taxon-name><tp:taxon-name-part taxon-name-part-type="genus">Chorisoneurodes</tp:taxon-name-part></tp:taxon-name></italic> Princis, and <italic><tp:taxon-name><tp:taxon-name-part taxon-name-part-type="genus">Chorisoserrata</tp:taxon-name-part></tp:taxon-name></italic>, gen. nov. (<tp:taxon-name><tp:taxon-name-part taxon-name-part-type="suborder">Blattaria</tp:taxon-name-part></tp:taxon-name>: <tp:taxon-name><tp:taxon-name-part taxon-name-part-type="family">Blattellidae</tp:taxon-name-part></tp:taxon-name>: <tp:taxon-name><tp:taxon-name-part taxon-name-part-type="subfamily">Pseudophyllodromiinae</tp:taxon-name-part></tp:taxon-name>).</article-title> <source>Oriental Insects</source> <volume>32</volume>: <fpage>1</fpage>–<lpage>33</lpage>. <ext-link xlink:type="simple" ext-link-type="doi" xlink:href="10.1080/00305316.1998.10433763">https://doi.org/10.1080/00305316.1998.10433763</ext-link></mixed-citation></ref><ref id="B11"><mixed-citation xmlns:xlink="http://www.w3.org/1999/xlink" xlink:type="simple">
          <person-group><name name-style="western"><surname>Liu</surname><given-names>XW</given-names></name><name name-style="western"><surname>Zhu</surname><given-names>AG</given-names></name></person-group> (<year>2001</year>) <article-title><tp:taxon-name><tp:taxon-name-part taxon-name-part-type="order">Blattoptera</tp:taxon-name-part></tp:taxon-name>.</article-title> In: <person-group><name name-style="western"><surname>Hong</surname><given-names>Wu</given-names></name><name name-style="western"><surname>Pan</surname><given-names>C-W</given-names></name></person-group> (<role>Eds</role>) <issue-title>Insects of Tianmushan National Nature Reserve.</issue-title> <source>Science Press Co.Ltd, Beijing</source>, <fpage>80</fpage>–<lpage>84</lpage>. <ext-link xlink:type="simple" ext-link-type="doi" xlink:href="10.11646/zootaxa.4018.1.2">https://doi.org/10.11646/zootaxa.4018.1.2</ext-link></mixed-citation></ref><ref id="B9"><mixed-citation xmlns:xlink="http://www.w3.org/1999/xlink" xlink:type="simple">
          <person-group><name name-style="western"><surname>Kumar</surname><given-names>S</given-names></name><name name-style="western"><surname>Stecher</surname><given-names>G</given-names></name><name name-style="western"><surname>Tamura</surname><given-names>K</given-names></name></person-group> (<year>2016</year>) <article-title>MEGA7: Molecular Evolutionary Genetics Analysis version 7.0 for bigger datasets.</article-title> <source>Molecular Biology and Evolution</source> <volume>3</volume>(<issue>7</issue>): <fpage>1870</fpage>–<lpage>1874</lpage>. <ext-link xlink:type="simple" ext-link-type="doi" xlink:href="10.1093/molbev/msw054">https://doi.org/10.1093/molbev/msw054</ext-link></mixed-citation></ref><ref id="B1"><mixed-citation xmlns:xlink="http://www.w3.org/1999/xlink" xlink:type="simple">
          <person-group><name name-style="western"><surname>Asahina</surname><given-names>S</given-names></name></person-group> (<year>1978</year>) <article-title>Taxonomic notes on Japanese <tp:taxon-name><tp:taxon-name-part taxon-name-part-type="suborder">Blattaria</tp:taxon-name-part></tp:taxon-name> IX. On two <italic><tp:taxon-name><tp:taxon-name-part taxon-name-part-type="genus">Chorisoneura</tp:taxon-name-part></tp:taxon-name></italic> species from Japan and Taiwan.</article-title> <source>Japanese Journal of Sanitary Zoology</source> <volume>29</volume>(<issue>3</issue>): <fpage>229</fpage>–<lpage>237</lpage>. <ext-link xlink:type="simple" ext-link-type="doi" xlink:href="10.7601/mez.29.229">https://doi.org/10.7601/mez.29.229</ext-link></mixed-citation></ref><ref id="B2"><mixed-citation xmlns:xlink="http://www.w3.org/1999/xlink" xlink:type="simple">
          <person-group><name name-style="western"><surname>Bey-Bienko</surname><given-names>GY</given-names></name></person-group> (<year>1958</year>) <article-title><tp:taxon-name><tp:taxon-name-part taxon-name-part-type="superfamily">Blattoidea</tp:taxon-name-part></tp:taxon-name> of Szechuan and Yunnan, II.</article-title> <source>Entomologicheskoe Obozrenie</source> <volume>37</volume>: <fpage>670</fpage>–<lpage>690</lpage>.</mixed-citation></ref></ref-list></tp:taxon-treatment>
