# Supplementary material for: The cockroach genus Sorineuchora Caudell, 1927 from China (Blattodea, Ectobiidae, Pseudophyllodromiinae)
Source: Zookeys. 2017 Sep 15;(697):133–56. doi: 10.3897/zookeys.697.13617 (PMC5673855; doi:10.3897/zookeys.697.13617)
Supplement: XML Treatment for Sorineuchora shanensis [file zookeys.697.13617-treatment4.xml]

<!DOCTYPE tp:taxon-treatment
  PUBLIC "-//TaxonX//DTD Taxonomic Treatment Publishing DTD v0 20100105//EN" "tax-treatment-NSO.dtd">
<tp:taxon-treatment xmlns:tp="http://www.plazi.org/taxpub"><tp:treatment-meta><kwd-group><label>Taxon classification</label><kwd><named-content xmlns:xlink="http://www.w3.org/1999/xlink" content-type="kingdom">Animalia</named-content></kwd><kwd><named-content xmlns:xlink="http://www.w3.org/1999/xlink" content-type="order">Blattodea</named-content></kwd><kwd><named-content xmlns:xlink="http://www.w3.org/1999/xlink" content-type="family">Ectobiidae</named-content></kwd></kwd-group><mixed-citation publication-type="journal"><person-group><name><surname>Li</surname><given-names>Meng</given-names></name><name><surname>Che</surname><given-names>Yan-Li</given-names></name><name><surname>Zheng</surname><given-names>Yu-Hong</given-names></name><name><surname>Wang</surname><given-names>Zong-Qing</given-names></name></person-group><article-title>The cockroach genus <italic><tp:taxon-name><tp:taxon-name-part taxon-name-part-type="genus" reg="Sorineuchora">Sorineuchora</tp:taxon-name-part></tp:taxon-name></italic> Caudell, 1927 from China (<tp:taxon-name><tp:taxon-name-part taxon-name-part-type="order">Blattodea</tp:taxon-name-part></tp:taxon-name>, <tp:taxon-name><tp:taxon-name-part taxon-name-part-type="family">Ectobiidae</tp:taxon-name-part></tp:taxon-name>, <tp:taxon-name><tp:taxon-name-part taxon-name-part-type="subfamily">Pseudophyllodromiinae</tp:taxon-name-part></tp:taxon-name>)</article-title><source>Zookeys</source><day>15</day><month>9</month><year>2017</year><volume>2017</volume><issue>697</issue><fpage>133</fpage><lpage>156</lpage><pub-id pub-id-type="doi">10.3897/zookeys.697.13617</pub-id></mixed-citation></tp:treatment-meta><tp:nomenclature><tp:taxon-name>
            <tp:taxon-name-part taxon-name-part-type="genus" reg="Sorineuchora">Sorineuchora</tp:taxon-name-part>
            <tp:taxon-name-part taxon-name-part-type="species" reg="shanensis">shanensis</tp:taxon-name-part>
          </tp:taxon-name><tp:taxon-authority>(Princis, 1950)</tp:taxon-authority><xref ref-type="fig" rid="F4">Figs 4</xref><xref ref-type="fig" rid="F10">, 10D</xref><xref ref-type="fig" rid="F11">, 11H–I</xref><tp:nomenclature-citation-list><tp:nomenclature-citation><tp:taxon-name>
                <tp:taxon-name-part taxon-name-part-type="genus" reg="Sorineuchora">Sorineuchora</tp:taxon-name-part> <tp:taxon-name-part taxon-name-part-type="species" reg="nigra">nigra</tp:taxon-name-part></tp:taxon-name><comment>Princis, 1950: 208, fig. 4 (♂♀).</comment></tp:nomenclature-citation><tp:nomenclature-citation><tp:taxon-name>
                <tp:taxon-name-part taxon-name-part-type="genus" reg="Sorineuchora">Sorineuchora</tp:taxon-name-part> <tp:taxon-name-part taxon-name-part-type="species" reg="shanensis">shanensis</tp:taxon-name-part></tp:taxon-name><comment>(Princis): Roth, 1998: 17, Figs 44–48 (♂♀).</comment></tp:nomenclature-citation></tp:nomenclature-citation-list></tp:nomenclature><tp:treatment-sec sec-type="material" id="SECID0ESRAG"><title>Material examined</title><p>
            <bold>(all from Yunnan, deposited in <abbrev xmlns:xlink="http://www.w3.org/1999/xlink" xlink:title="Institute of Entomology, Southwest University, Beibei, Chongqing, China" id="ABBRID0E1RAG" xlink:type="simple">IESWU</abbrev>).</bold> 1 male, Pu’er, Simao, 04 July 2004, Xiang-Rong Xu leg.; 2 females 2 males, Xishuangbanna, Mengyang, 800m, 06 June 1991, Ying-Lun Wang and Run-Gang Tian leg.; 3 males, Pu’er, Simao, Meizihu, 19 July 2009, Zong-Qing Wang leg.; 1 male, Pu’er, Simao, Meizihu, 22 May 2016, Lu Qiu, Zhi-Wei Qiu leg.; 2 females 3 males, Lincang, Nansan, 1010m, 08 July 2007, Li-Jun Cai leg.; 1 female 1 male, Menglun, 30–31 July 2009, Zong-Qing Wang leg.; 1 female, Pu’er, Xiaoheijiang, 24 July 2009, Zong-Qing Wang leg.; 2 females 1 male, Pu’er, Yixiangzhen, Cilincun, 02 May 2013, Zong-Qing Wang leg.</p><fig id="F4" position="float" orientation="portrait"><label>Figure 4.</label><caption><p>
                <italic><tp:taxon-name><tp:taxon-name-part taxon-name-part-type="genus" reg="Sorineuchora">Sorineuchora</tp:taxon-name-part> <tp:taxon-name-part taxon-name-part-type="species" reg="shanensis">shanensis</tp:taxon-name-part></tp:taxon-name></italic> (Princis, 1950) male from China, Yunnan, Pu’er, Simao. <bold>A</bold> head, frontal view <bold>B</bold> pronotum <bold>C</bold> hind wing (the dotted line indicates wing fold) <bold>D</bold> supra-anal plate, ventral view <bold>E</bold> subgenital plate, dorsal view <bold>F</bold> phallomere L1 <bold>G</bold> phallomere L2vm and R3 <bold>H</bold> phallomere R2. Scale bars: 0.5mm (<bold>A, D–H</bold>), 1.0 mm (<bold>B</bold>), 2.0 mm (<bold>C</bold>).</p></caption><graphic xmlns:xlink="http://www.w3.org/1999/xlink" xlink:href="zookeys-697-133-g004.jpg" position="float" orientation="portrait" xlink:type="simple" id="oo_155801.jpg"/></fig></tp:treatment-sec><tp:treatment-sec sec-type="diagnosis" id="SECID0ENTAG"><title>Diagnosis.</title><p>Vertex dark with a pair of white or yellow transverse stripes; pronotal disk black, with symmetrical white or yellow markings (Figs <xref ref-type="fig" rid="F4">4B</xref>, <xref ref-type="fig" rid="F10">10D</xref>, <xref ref-type="fig" rid="F11">11H</xref>); L2vm with one branch (Fig. <xref ref-type="fig" rid="F4">4G</xref>); tegmen dark, veins white or dark (Figs <xref ref-type="fig" rid="F10">10D</xref>, <xref ref-type="fig" rid="F11">11H</xref>) Using these traits, <italic><tp:taxon-name><tp:taxon-name-part taxon-name-part-type="genus" reg="Sorineuchora">S.</tp:taxon-name-part> <tp:taxon-name-part taxon-name-part-type="species" reg="shanensis">shanensis</tp:taxon-name-part></tp:taxon-name></italic> can be distinguished from its congeneric species.</p><p>
            <bold>Supplement to the description provided in <xref ref-type="bibr" rid="B15">Roth (1998</xref>: 17–19).</bold>
          </p></tp:treatment-sec><tp:treatment-sec sec-type="description" id="SECID0E6UAG"><title>Measurements</title><p>(mm). Body length without cerci: male 4.9–5.4, 5.8–6.5; overall length including tegmen: male 7.5–8.5, female 7.0–8.5; pronotum length × width: male 1.85 × 2.6, female 1.75 × 2.55; tegmen length: male 5.4–6.0, female 5.2–6.5.</p><p>
            <bold>Male.</bold> Body small, dark. Vertex dark with a pair of white or yellow transverse stripes. Clypeus reddish brown. Antennae with first six basal antennomeres black, the rest brown. Pronotal disk black, with symmetrical white or yellow markings (Figs <xref ref-type="fig" rid="F4">4B</xref>, <xref ref-type="fig" rid="F10">10D</xref>, <xref ref-type="fig" rid="F11">11H</xref>), lateral margins hyaline. Tegmen dark, veins white or dark (Figs <xref ref-type="fig" rid="F10">10D</xref>, <xref ref-type="fig" rid="F11">11H</xref>). Pronotum subelliptical, posterior margin nearly truncate. Supra-anal plate with hind margin convex, or some individuals with hind margin weakly concave, paraprocts slightly dissimilar and sheet-like (Fig. <xref ref-type="fig" rid="F4">4D</xref>). The styli with small spines at preapical and inner sides (Fig. <xref ref-type="fig" rid="F4">4E</xref>). L1 consisting of several irregular seta-free sclerites (Fig. <xref ref-type="fig" rid="F4">4F</xref>).</p></tp:treatment-sec><tp:treatment-sec sec-type="distribution" id="SECID0EIWAG"><title>Distribution.</title><p>China (Yunnan); Myanmar.</p></tp:treatment-sec><tp:treatment-sec sec-type="remarks" id="SECID0ENWAG"><title>Remarks.</title><p>According to the stripes on the vertex (Fig. <xref ref-type="fig" rid="F11">11I</xref>), the markings on the pronotal disk (Figs <xref ref-type="fig" rid="F4">4B</xref>, <xref ref-type="fig" rid="F11">11H</xref>) and the color of vein of the tegmen (Figs <xref ref-type="fig" rid="F10">10D</xref>, <xref ref-type="fig" rid="F11">11H</xref>), this species is easily recognized.</p><!--PageBreak--></tp:treatment-sec><tp:treatment-sec><!--Section generated to contain objects referenced in tp:taxon-treatment.--><fig id="F10" position="float" orientation="portrait"><label>Figure 10.</label><caption><p>
                <italic><tp:taxon-name><tp:taxon-name-part taxon-name-part-type="genus" reg="Sorineuchora">Sorineuchora</tp:taxon-name-part> <tp:taxon-name-part taxon-name-part-type="species" reg="viridis">viridis</tp:taxon-name-part></tp:taxon-name></italic> sp. n., <italic><tp:taxon-name><tp:taxon-name-part taxon-name-part-type="genus" reg="Sorineuchora">Sorineuchora</tp:taxon-name-part> <tp:taxon-name-part taxon-name-part-type="species" reg="nigra">nigra</tp:taxon-name-part></tp:taxon-name></italic> and <italic><tp:taxon-name><tp:taxon-name-part taxon-name-part-type="genus" reg="Sorineuchora">Sorineuchora</tp:taxon-name-part> <tp:taxon-name-part taxon-name-part-type="species" reg="shanensis">shanensis</tp:taxon-name-part></tp:taxon-name></italic> in the wild. <bold>A</bold> <italic><tp:taxon-name><tp:taxon-name-part taxon-name-part-type="genus" reg="Sorineuchora">S.</tp:taxon-name-part> <tp:taxon-name-part taxon-name-part-type="species" reg="viridis">viridis</tp:taxon-name-part></tp:taxon-name></italic> sp. n. holotype, photographed by Ling-Xiao Chang <bold>B</bold> <italic><tp:taxon-name><tp:taxon-name-part taxon-name-part-type="genus" reg="Sorineuchora">S.</tp:taxon-name-part> <tp:taxon-name-part taxon-name-part-type="species" reg="nigra">nigra</tp:taxon-name-part></tp:taxon-name></italic> male from China, Guangxi, Longzhou, Nonggang. 29 June 2015, light trapping, photographed by Lu Qiu <bold>C</bold> <italic><tp:taxon-name><tp:taxon-name-part taxon-name-part-type="genus" reg="Sorineuchora">S.</tp:taxon-name-part> <tp:taxon-name-part taxon-name-part-type="species" reg="nigra">nigra</tp:taxon-name-part></tp:taxon-name></italic> female from China, Chongqing, Jiangjin, Mt. Simianshan, 05 June 2014, photographed by Xin-Ran Li (= Conlin McCat) <bold>D</bold> <italic><tp:taxon-name><tp:taxon-name-part taxon-name-part-type="genus" reg="Sorineuchora">S.</tp:taxon-name-part> <tp:taxon-name-part taxon-name-part-type="species" reg="shanensis">shanensis</tp:taxon-name-part></tp:taxon-name></italic> male from China, Yunnan, Pu’er, Simao, Meizihu, 22 May 2015, photographed by Lu Qiu.</p></caption><graphic xmlns:xlink="http://www.w3.org/1999/xlink" xlink:href="zookeys-697-133-g010.jpg" position="float" orientation="portrait" xlink:type="simple" id="oo_155807.jpg"/></fig><fig id="F11" position="float" orientation="portrait"><label>Figure 11.</label><caption><p>Habitus. <bold>A, B</bold> <italic><tp:taxon-name><tp:taxon-name-part taxon-name-part-type="genus" reg="Sorineuchora">S.</tp:taxon-name-part> <tp:taxon-name-part taxon-name-part-type="species" reg="formosana">formosana</tp:taxon-name-part></tp:taxon-name></italic> (Matsumura, 1913) male from China, Hainan, Ledong, Mt. Jianfengling, 1050m, dorsal and ventral views <bold>C, D, E</bold> (labels) <italic><tp:taxon-name><tp:taxon-name-part taxon-name-part-type="genus" reg="Sorineuchora">S.</tp:taxon-name-part> <tp:taxon-name-part taxon-name-part-type="species" reg="lativitrea">lativitrea</tp:taxon-name-part></tp:taxon-name></italic> (Walker, 1868) (to compare with <italic><tp:taxon-name><tp:taxon-name-part taxon-name-part-type="genus" reg="Sorineuchora">S.</tp:taxon-name-part> <tp:taxon-name-part taxon-name-part-type="species" reg="formosana">formosana</tp:taxon-name-part></tp:taxon-name></italic>) holotype (copyright Natural History Museum, London), dorsal and ventral views <bold>F, G</bold> <italic><tp:taxon-name><tp:taxon-name-part taxon-name-part-type="genus" reg="Sorineuchora">S.</tp:taxon-name-part> <tp:taxon-name-part taxon-name-part-type="species" reg="nigra">nigra</tp:taxon-name-part></tp:taxon-name></italic> (Shiraki, 1908) male from China, Hubei, Mt. Dabieshan, Taohuachong, dorsal and ventral views <bold>H, I</bold> <italic><tp:taxon-name><tp:taxon-name-part taxon-name-part-type="genus" reg="Sorineuchora">S.</tp:taxon-name-part> <tp:taxon-name-part taxon-name-part-type="species" reg="shanensis">shanensis</tp:taxon-name-part></tp:taxon-name></italic> (Princis, 1950) male from China, Yunnan, Lincang, Nansan, dorsal and ventral views <bold>J, K</bold> <italic><tp:taxon-name><tp:taxon-name-part taxon-name-part-type="genus" reg="Sorineuchora">S.</tp:taxon-name-part> <tp:taxon-name-part taxon-name-part-type="species" reg="undulata">undulata</tp:taxon-name-part></tp:taxon-name></italic> (Bey-Bienko, 1958) male from China, Yunnan, Xishuangbanna, Wangtianshu, dorsal and ventral view. Scale bars: 5 mm.</p></caption><graphic xmlns:xlink="http://www.w3.org/1999/xlink" xlink:href="zookeys-697-133-g011.jpg" position="float" orientation="portrait" xlink:type="simple" id="oo_155808.jpg"/></fig></tp:treatment-sec><ref-list><ref id="B15"><mixed-citation xmlns:xlink="http://www.w3.org/1999/xlink" xlink:type="simple">
          <person-group><name name-style="western"><surname>Roth</surname><given-names>LM</given-names></name></person-group> (<year>1998</year>) <article-title>The cockroach genera <italic><tp:taxon-name><tp:taxon-name-part taxon-name-part-type="genus">Chorisoneura</tp:taxon-name-part></tp:taxon-name></italic> Brunner, <italic><tp:taxon-name><tp:taxon-name-part taxon-name-part-type="genus">Sorineuchora</tp:taxon-name-part></tp:taxon-name></italic> Caudell, <italic><tp:taxon-name><tp:taxon-name-part taxon-name-part-type="genus">Chorisoneurodes</tp:taxon-name-part></tp:taxon-name></italic> Princis, and <italic><tp:taxon-name><tp:taxon-name-part taxon-name-part-type="genus">Chorisoserrata</tp:taxon-name-part></tp:taxon-name></italic>, gen. nov. (<tp:taxon-name><tp:taxon-name-part taxon-name-part-type="suborder">Blattaria</tp:taxon-name-part></tp:taxon-name>: <tp:taxon-name><tp:taxon-name-part taxon-name-part-type="family">Blattellidae</tp:taxon-name-part></tp:taxon-name>: <tp:taxon-name><tp:taxon-name-part taxon-name-part-type="subfamily">Pseudophyllodromiinae</tp:taxon-name-part></tp:taxon-name>).</article-title> <source>Oriental Insects</source> <volume>32</volume>: <fpage>1</fpage>–<lpage>33</lpage>. <ext-link xlink:type="simple" ext-link-type="doi" xlink:href="10.1080/00305316.1998.10433763">https://doi.org/10.1080/00305316.1998.10433763</ext-link></mixed-citation></ref></ref-list></tp:taxon-treatment>
