# Supplementary material for: The cockroach genus Sorineuchora Caudell, 1927 from China (Blattodea, Ectobiidae, Pseudophyllodromiinae)
Source: Zookeys. 2017 Sep 15;(697):133–56. doi: 10.3897/zookeys.697.13617 (PMC5673855; doi:10.3897/zookeys.697.13617)
Supplement: XML Treatment for Sorineuchora undulata [file zookeys.697.13617-treatment5.xml]

<!DOCTYPE tp:taxon-treatment
  PUBLIC "-//TaxonX//DTD Taxonomic Treatment Publishing DTD v0 20100105//EN" "tax-treatment-NSO.dtd">
<tp:taxon-treatment xmlns:tp="http://www.plazi.org/taxpub"><tp:treatment-meta><kwd-group><label>Taxon classification</label><kwd><named-content xmlns:xlink="http://www.w3.org/1999/xlink" content-type="kingdom">Animalia</named-content></kwd><kwd><named-content xmlns:xlink="http://www.w3.org/1999/xlink" content-type="order">Blattodea</named-content></kwd><kwd><named-content xmlns:xlink="http://www.w3.org/1999/xlink" content-type="family">Ectobiidae</named-content></kwd></kwd-group><mixed-citation publication-type="journal"><person-group><name><surname>Li</surname><given-names>Meng</given-names></name><name><surname>Che</surname><given-names>Yan-Li</given-names></name><name><surname>Zheng</surname><given-names>Yu-Hong</given-names></name><name><surname>Wang</surname><given-names>Zong-Qing</given-names></name></person-group><article-title>The cockroach genus <italic><tp:taxon-name><tp:taxon-name-part taxon-name-part-type="genus" reg="Sorineuchora">Sorineuchora</tp:taxon-name-part></tp:taxon-name></italic> Caudell, 1927 from China (<tp:taxon-name><tp:taxon-name-part taxon-name-part-type="order">Blattodea</tp:taxon-name-part></tp:taxon-name>, <tp:taxon-name><tp:taxon-name-part taxon-name-part-type="family">Ectobiidae</tp:taxon-name-part></tp:taxon-name>, <tp:taxon-name><tp:taxon-name-part taxon-name-part-type="subfamily">Pseudophyllodromiinae</tp:taxon-name-part></tp:taxon-name>)</article-title><source>Zookeys</source><day>15</day><month>9</month><year>2017</year><volume>2017</volume><issue>697</issue><fpage>133</fpage><lpage>156</lpage><pub-id pub-id-type="doi">10.3897/zookeys.697.13617</pub-id></mixed-citation></tp:treatment-meta><tp:nomenclature><tp:taxon-name>
            <tp:taxon-name-part taxon-name-part-type="genus" reg="Sorineuchora">Sorineuchora</tp:taxon-name-part>
            <tp:taxon-name-part taxon-name-part-type="species" reg="undulata">undulata</tp:taxon-name-part>
          </tp:taxon-name><tp:taxon-authority>(Bey-Bienko, 1958)</tp:taxon-authority><xref ref-type="fig" rid="F5">Figs 5</xref><xref ref-type="fig" rid="F11">, 11J–K</xref><!--PageBreak--><tp:nomenclature-citation-list><tp:nomenclature-citation><tp:taxon-name>
                <tp:taxon-name-part taxon-name-part-type="genus" reg="Chorisoneura">Chorisoneura</tp:taxon-name-part> <tp:taxon-name-part taxon-name-part-type="species" reg="undulata">undulata</tp:taxon-name-part></tp:taxon-name><comment>Bey-Bienko, 1958: 680, 689 (♂).</comment></tp:nomenclature-citation><tp:nomenclature-citation><tp:taxon-name>
                <tp:taxon-name-part taxon-name-part-type="genus" reg="Sorineuchora">Sorineuchora</tp:taxon-name-part> <tp:taxon-name-part taxon-name-part-type="species" reg="undulata">undulata</tp:taxon-name-part></tp:taxon-name><comment>(Bey-Bienko): <xref ref-type="bibr" rid="B15">Roth 1998</xref>: 21 (♂).</comment></tp:nomenclature-citation></tp:nomenclature-citation-list></tp:nomenclature><tp:treatment-sec sec-type="material" id="SECID0ETZAG"><title>Material examined</title><p>
            <bold>(all deposited in IESUW).</bold> 1 male, China, Yunnan, Xishuangbanna, Wangtianshu, 23 May 2016, Zhi-Wei Qiu and Lu Qiu leg.</p></tp:treatment-sec><tp:treatment-sec sec-type="diagnosis" id="SECID0E2ZAG"><title>Diagnosis.</title><p>On the frons between the ocelli with the V shaped blotch (Fig. <xref ref-type="fig" rid="F5">5A</xref>); tegmina yellowish brown with four dark spots on the radius and many black dots on veins (Fig. <xref ref-type="fig" rid="F5">5D</xref>); L1 with setae on the right apex; L2vm with its middle inflated, the apex with two branches, L2d setose, R3 right pre-apex lying under the L2vm (Fig. <xref ref-type="fig" rid="F5">5I</xref>). Using these traits, <italic><tp:taxon-name><tp:taxon-name-part taxon-name-part-type="genus" reg="Sorineuchora">S.</tp:taxon-name-part> <tp:taxon-name-part taxon-name-part-type="species" reg="undulata">undulata</tp:taxon-name-part></tp:taxon-name></italic> can be distinguished from its congeneric species.</p><p>
            <bold>Supplement to the description provided in <xref ref-type="bibr" rid="B15">Roth (1998)</xref>.</bold>
          </p><fig id="F5" position="float" orientation="portrait"><label>Figure 5.</label><caption><p>
                <italic><tp:taxon-name><tp:taxon-name-part taxon-name-part-type="genus" reg="Sorineuchora">Sorineuchora</tp:taxon-name-part> <tp:taxon-name-part taxon-name-part-type="species" reg="undulata">undulata</tp:taxon-name-part></tp:taxon-name></italic> (Bey-Bienko, 1958) male from China, Yunnan, Xishuangbanna, Wangtianshu. <bold>A</bold> head, frontal view <bold>B</bold> vertex <bold>C</bold> pronotum <bold>D</bold> tegmen <bold>E</bold> hind wing (the dotted line indicates wing fold) <bold>F</bold> supra-anal plate, ventral view <bold>G</bold> subgenital plate, dorsal view <bold>H</bold> phallomere L1 <bold>I</bold> phallomere L2vm and R3 <bold>J</bold> phallomere R2. Scale bars: 0.5 mm (<bold>A, B, F–J</bold>), 1.0 mm (<bold>C</bold>), 2.0 mm (<bold>D, E</bold>).</p></caption><graphic xmlns:xlink="http://www.w3.org/1999/xlink" xlink:href="zookeys-697-133-g005.jpg" position="float" orientation="portrait" xlink:type="simple" id="oo_155802.jpg"/></fig></tp:treatment-sec><tp:treatment-sec sec-type="description" id="SECID0ET3AG"><title>Measurements</title><p>(mm). Body length without cerci: 8.9; overall length including tegmen: male 10.8; pronotum length × width: male 2.2 × 4.1; tegmen length: male 9.0.</p><p>
            <bold>Male.</bold> Tegmina yellowish brown with four dark spots on the radius and many black dots on veins (Figs <xref ref-type="fig" rid="F5">5D</xref>, <xref ref-type="fig" rid="F11">11J</xref>). Interocular space slightly narrower than the distance between antennal sockets. Paraprocts sheet-like and the left with a branch (Fig. <xref ref-type="fig" rid="F5">5F</xref>). L1 consisting of several irregular sclerites, the right apex with setae (Fig. <xref ref-type="fig" rid="F5">5H</xref>); L2vm with its middle inflated, the apex with two branches, L2d setose, R3 right pre-apex lying under the L2vm (Fig. <xref ref-type="fig" rid="F5">5I</xref>); hooked phallomere (R2) on the right side, with a preapical incision.</p></tp:treatment-sec><tp:treatment-sec sec-type="distribution" id="SECID0EQ4AG"><title>Distribution.</title><p>China (Yunnan).</p></tp:treatment-sec><tp:treatment-sec sec-type="remarks" id="SECID0EV4AG"><title>Remarks.</title><p>The dots on tegmina of <italic><tp:taxon-name><tp:taxon-name-part taxon-name-part-type="genus" reg="Sorineuchora">S.</tp:taxon-name-part> <tp:taxon-name-part taxon-name-part-type="species" reg="undulata">undulata</tp:taxon-name-part></tp:taxon-name></italic> resemble that of <italic><tp:taxon-name><tp:taxon-name-part taxon-name-part-type="genus" reg="Sorineuchora">S.</tp:taxon-name-part> <tp:taxon-name-part taxon-name-part-type="species" reg="punctipennis">punctipennis</tp:taxon-name-part></tp:taxon-name></italic>, it differs in having longer body, shorter tegmina, and a strong wavy and bent <abbrev xmlns:xlink="http://www.w3.org/1999/xlink" xlink:title="cubitus anterior" id="ABBRID0ER5AG" xlink:type="simple">CuA</abbrev> of the hind wing (Fig. <xref ref-type="fig" rid="F5">5E</xref>).</p></tp:treatment-sec><tp:treatment-sec><!--Section generated to contain objects referenced in tp:taxon-treatment.--><fig id="F11" position="float" orientation="portrait"><label>Figure 11.</label><caption><p>Habitus. <bold>A, B</bold> <italic><tp:taxon-name><tp:taxon-name-part taxon-name-part-type="genus" reg="Sorineuchora">S.</tp:taxon-name-part> <tp:taxon-name-part taxon-name-part-type="species" reg="formosana">formosana</tp:taxon-name-part></tp:taxon-name></italic> (Matsumura, 1913) male from China, Hainan, Ledong, Mt. Jianfengling, 1050m, dorsal and ventral views <bold>C, D, E</bold> (labels) <italic><tp:taxon-name><tp:taxon-name-part taxon-name-part-type="genus" reg="Sorineuchora">S.</tp:taxon-name-part> <tp:taxon-name-part taxon-name-part-type="species" reg="lativitrea">lativitrea</tp:taxon-name-part></tp:taxon-name></italic> (Walker, 1868) (to compare with <italic><tp:taxon-name><tp:taxon-name-part taxon-name-part-type="genus" reg="Sorineuchora">S.</tp:taxon-name-part> <tp:taxon-name-part taxon-name-part-type="species" reg="formosana">formosana</tp:taxon-name-part></tp:taxon-name></italic>) holotype (copyright Natural History Museum, London), dorsal and ventral views <bold>F, G</bold> <italic><tp:taxon-name><tp:taxon-name-part taxon-name-part-type="genus" reg="Sorineuchora">S.</tp:taxon-name-part> <tp:taxon-name-part taxon-name-part-type="species" reg="nigra">nigra</tp:taxon-name-part></tp:taxon-name></italic> (Shiraki, 1908) male from China, Hubei, Mt. Dabieshan, Taohuachong, dorsal and ventral views <bold>H, I</bold> <italic><tp:taxon-name><tp:taxon-name-part taxon-name-part-type="genus" reg="Sorineuchora">S.</tp:taxon-name-part> <tp:taxon-name-part taxon-name-part-type="species" reg="shanensis">shanensis</tp:taxon-name-part></tp:taxon-name></italic> (Princis, 1950) male from China, Yunnan, Lincang, Nansan, dorsal and ventral views <bold>J, K</bold> <italic><tp:taxon-name><tp:taxon-name-part taxon-name-part-type="genus" reg="Sorineuchora">S.</tp:taxon-name-part> <tp:taxon-name-part taxon-name-part-type="species" reg="undulata">undulata</tp:taxon-name-part></tp:taxon-name></italic> (Bey-Bienko, 1958) male from China, Yunnan, Xishuangbanna, Wangtianshu, dorsal and ventral view. Scale bars: 5 mm.</p></caption><graphic xmlns:xlink="http://www.w3.org/1999/xlink" xlink:href="zookeys-697-133-g011.jpg" position="float" orientation="portrait" xlink:type="simple" id="oo_155808.jpg"/></fig></tp:treatment-sec><ref-list><ref id="B15"><mixed-citation xmlns:xlink="http://www.w3.org/1999/xlink" xlink:type="simple">
          <person-group><name name-style="western"><surname>Roth</surname><given-names>LM</given-names></name></person-group> (<year>1998</year>) <article-title>The cockroach genera <italic><tp:taxon-name><tp:taxon-name-part taxon-name-part-type="genus">Chorisoneura</tp:taxon-name-part></tp:taxon-name></italic> Brunner, <italic><tp:taxon-name><tp:taxon-name-part taxon-name-part-type="genus">Sorineuchora</tp:taxon-name-part></tp:taxon-name></italic> Caudell, <italic><tp:taxon-name><tp:taxon-name-part taxon-name-part-type="genus">Chorisoneurodes</tp:taxon-name-part></tp:taxon-name></italic> Princis, and <italic><tp:taxon-name><tp:taxon-name-part taxon-name-part-type="genus">Chorisoserrata</tp:taxon-name-part></tp:taxon-name></italic>, gen. nov. (<tp:taxon-name><tp:taxon-name-part taxon-name-part-type="suborder">Blattaria</tp:taxon-name-part></tp:taxon-name>: <tp:taxon-name><tp:taxon-name-part taxon-name-part-type="family">Blattellidae</tp:taxon-name-part></tp:taxon-name>: <tp:taxon-name><tp:taxon-name-part taxon-name-part-type="subfamily">Pseudophyllodromiinae</tp:taxon-name-part></tp:taxon-name>).</article-title> <source>Oriental Insects</source> <volume>32</volume>: <fpage>1</fpage>–<lpage>33</lpage>. <ext-link xlink:type="simple" ext-link-type="doi" xlink:href="10.1080/00305316.1998.10433763">https://doi.org/10.1080/00305316.1998.10433763</ext-link></mixed-citation></ref></ref-list></tp:taxon-treatment>
