# Supplementary material for: The cockroach genus Sorineuchora Caudell, 1927 from China (Blattodea, Ectobiidae, Pseudophyllodromiinae)
Source: Zookeys. 2017 Sep 15;(697):133–56. doi: 10.3897/zookeys.697.13617 (PMC5673855; doi:10.3897/zookeys.697.13617)
Supplement: XML Treatment for Sorineuchora bivitta [file zookeys.697.13617-treatment6.xml]

<!DOCTYPE tp:taxon-treatment
  PUBLIC "-//TaxonX//DTD Taxonomic Treatment Publishing DTD v0 20100105//EN" "tax-treatment-NSO.dtd">
<tp:taxon-treatment xmlns:tp="http://www.plazi.org/taxpub"><tp:treatment-meta><kwd-group><label>Taxon classification</label><kwd><named-content xmlns:xlink="http://www.w3.org/1999/xlink" content-type="kingdom">Animalia</named-content></kwd><kwd><named-content xmlns:xlink="http://www.w3.org/1999/xlink" content-type="order">Blattodea</named-content></kwd><kwd><named-content xmlns:xlink="http://www.w3.org/1999/xlink" content-type="family">Ectobiidae</named-content></kwd></kwd-group><mixed-citation publication-type="journal"><person-group><name><surname>Li</surname><given-names>Meng</given-names></name><name><surname>Che</surname><given-names>Yan-Li</given-names></name><name><surname>Zheng</surname><given-names>Yu-Hong</given-names></name><name><surname>Wang</surname><given-names>Zong-Qing</given-names></name></person-group><article-title>The cockroach genus <italic><tp:taxon-name><tp:taxon-name-part taxon-name-part-type="genus" reg="Sorineuchora">Sorineuchora</tp:taxon-name-part></tp:taxon-name></italic> Caudell, 1927 from China (<tp:taxon-name><tp:taxon-name-part taxon-name-part-type="order">Blattodea</tp:taxon-name-part></tp:taxon-name>, <tp:taxon-name><tp:taxon-name-part taxon-name-part-type="family">Ectobiidae</tp:taxon-name-part></tp:taxon-name>, <tp:taxon-name><tp:taxon-name-part taxon-name-part-type="subfamily">Pseudophyllodromiinae</tp:taxon-name-part></tp:taxon-name>)</article-title><source>Zookeys</source><day>15</day><month>9</month><year>2017</year><volume>2017</volume><issue>697</issue><fpage>133</fpage><lpage>156</lpage><pub-id pub-id-type="doi">10.3897/zookeys.697.13617</pub-id></mixed-citation></tp:treatment-meta><tp:nomenclature><tp:taxon-name>
            <tp:taxon-name-part taxon-name-part-type="genus" reg="Sorineuchora">Sorineuchora</tp:taxon-name-part>
            <tp:taxon-name-part taxon-name-part-type="species" reg="bivitta">bivitta</tp:taxon-name-part>
          </tp:taxon-name><tp:taxon-authority>(Bey-Bienko, 1969)</tp:taxon-authority><xref ref-type="fig" rid="F6">Figs 6</xref><xref ref-type="fig" rid="F12">, 12A–B</xref><tp:nomenclature-citation-list><tp:nomenclature-citation><tp:taxon-name>
                <tp:taxon-name-part taxon-name-part-type="genus" reg="Chorisoneura">Chorisoneura</tp:taxon-name-part> <tp:taxon-name-part taxon-name-part-type="species" reg="bivitta">bivitta</tp:taxon-name-part></tp:taxon-name><comment>Bey-Bienko, 1969: 838, fig. 17 (♂).</comment></tp:nomenclature-citation><tp:nomenclature-citation><tp:taxon-name>
                <tp:taxon-name-part taxon-name-part-type="genus" reg="Sorineuchora">Sorineuchora</tp:taxon-name-part> <tp:taxon-name-part taxon-name-part-type="species" reg="bivitta">bivitta</tp:taxon-name-part></tp:taxon-name><comment>: <xref ref-type="bibr" rid="B15">Roth 1998</xref>: 20 (♂).</comment></tp:nomenclature-citation></tp:nomenclature-citation-list></tp:nomenclature><tp:treatment-sec sec-type="material" id="SECID0EDBBG"><title>Material examined.</title><p>
            <bold>Deposited in <abbrev xmlns:xlink="http://www.w3.org/1999/xlink" xlink:title="Institute of Entomology, Southwest University, Beibei, Chongqing, China" id="ABBRID0ELBBG" xlink:type="simple">IESWU</abbrev></bold>: 1 male, Yunnan, Hekou, Nanxi, Huayudong Forest Park, 20–21 April 2009, Wei-Wei Zhang leg.; 2 males, Guizhou, Maolan, Yongkang, 25–28 May 1998, Qiong-Zhang Song leg.; 1 male, Guizhou, Wangmo, 06 June 1982, Ping-Zhang Feng leg.; 1 male, Fujian, Sanming, Shaxian, 23 May 1977, Qing-Dong Luo leg.; 1 male, Guangxi, Longzhou, 31 May 1997, Mao-Fa Yang leg.; 1 male, Guangxi, Chongzuo, Banli National Nature Reserve, 174m, 31 May 2009, Wei-Wei Zhang leg.; 1 male, Guangxi, Hechi, Mt. Daqingshan, 14 May 1963, Si-Kong Liu leg.; 1 male, Hainan, 25 May 1997, Mao-Fa Yang leg. <bold>Deposited in <abbrev xmlns:xlink="http://www.w3.org/1999/xlink" xlink:title="Museum of Hebei University, Baoding, Hebei, China" id="ABBRID0ERBBG" xlink:type="simple">MHBU</abbrev></bold>: 1 male, China, Guangdong, Huizhou, Mt. Nankunshan, 25 July 2010, Hao-Yu Liu leg.</p><fig id="F6" position="float" orientation="portrait"><label>Figure 6.</label><caption><p>
                <italic><tp:taxon-name><tp:taxon-name-part taxon-name-part-type="genus" reg="Sorineuchora">Sorineuchora</tp:taxon-name-part> <tp:taxon-name-part taxon-name-part-type="species" reg="bivitta">bivitta</tp:taxon-name-part></tp:taxon-name></italic> (Bey-Bienko, 1969). <bold>A–C, E–K</bold> male from China, Yunnan, Hekou, Nanxi, Huayudong Forest Park <bold>D</bold> male from China, Guangxi, Longzhou <bold>A</bold> head, frontal view <bold>B</bold> vertex <bold>C–D</bold> pronotum <bold>E</bold> tegmen <bold>F</bold> hind wing (the dotted line indicates wing fold) <bold>G</bold> supra-anal plate, ventral view <bold>H</bold> subgenital plate, dorsal view <bold>I</bold> phallomere L1 <bold>J</bold> phallomere L2vm and R3 <bold>K</bold> phallomere R2. Scale bars: 0.5mm (<bold>A–B, G–K</bold>), 1.0 mm (<bold>C, D</bold>), 2.0 mm (<bold>E, F</bold>).</p></caption><graphic xmlns:xlink="http://www.w3.org/1999/xlink" xlink:href="zookeys-697-133-g006.jpg" position="float" orientation="portrait" xlink:type="simple" id="oo_155803.jpg"/></fig></tp:treatment-sec><tp:treatment-sec sec-type="diagnosis" id="SECID0ELDBG"><title>Diagnosis.</title><p>Vertex with two black stripes, the regions between them yellow (Figs <xref ref-type="fig" rid="F6">6B</xref>, <xref ref-type="fig" rid="F12">12B</xref>); L2vm with inflated apex and the left with filamentous sclerite whose apex inflated (Fig. <xref ref-type="fig" rid="F6">6J</xref>). Using these traits, <italic><tp:taxon-name><tp:taxon-name-part taxon-name-part-type="genus" reg="Sorineuchora">S.</tp:taxon-name-part> <tp:taxon-name-part taxon-name-part-type="species" reg="bivitta">bivitta</tp:taxon-name-part></tp:taxon-name></italic> can be distinguished from its congeneric species.</p><p>
            <bold>Supplement to the description provided in <xref ref-type="bibr" rid="B15">Roth (1998</xref>: 20–21).</bold>
          </p></tp:treatment-sec><tp:treatment-sec sec-type="description" id="SECID0EREBG"><title>Measurements</title><p>(mm). Body length without cerci: male 6.5–7.9, female 6.5–7.8; overall length including tegmen: male 9.3–10.5, female 9.5–11.0; pronotum length × width: male 1.95 × 3.05, female 1.95 × 2.95; tegmen length: male 7.9–9.0, female 8.2–9.0.</p><p>
            <bold>Male.</bold> In some individuals, the coloration of the pronotal disk is blackish brown without stripes (Fig. <xref ref-type="fig" rid="F6">6D</xref>), and in other individuals, the pronotal disk has a circular <!--PageBreak-->dark brownish spot and dense markings consisting of black spots and longitudinal and oblique stripes (Fig. <xref ref-type="fig" rid="F6">6C</xref>). Abdomen dark red-brown. Legs black-brown. Cerci apex yellowish brown. Interocular space as wide as or narrower than the distance between antennal sockets. Fifth segment of maxillary palpus longer than the fourth. Pronotum subelliptical, anterior and posterior margins nearly truncate. Tegmina and wings fully developed extending beyond end of abdomen, the former with oblique <abbrev xmlns:xlink="http://www.w3.org/1999/xlink" xlink:title="cubitus anterior" id="ABBRID0EEFBG" xlink:type="simple">CuA</abbrev>. Hind-wing radial field narrow, R with oblique branches of which some apical ones bifurcated, M bent, without branches or with a small branch at the apex, <abbrev xmlns:xlink="http://www.w3.org/1999/xlink" xlink:title="cubitus anterior" id="ABBRID0EIFBG" xlink:type="simple">CuA</abbrev> with three complete branches. Front femur Type C<sub>2</sub>, pulvilli on four proximal tarsomeres, tarsal claws asymmetrical, arolia present. Abdominal terga unspecialized. L1 consisting of several irregular seta-free sclerites (Fig. <xref ref-type="fig" rid="F6">6I</xref>); L2vm with inflated apex and the left with filamentous <!--PageBreak-->sclerite whose apex inflated (Fig. <xref ref-type="fig" rid="F6">6J</xref>); hooked phallomere (R2) on the right side with a preapical incision.</p></tp:treatment-sec><tp:treatment-sec sec-type="distribution" id="SECID0EYFBG"><title>Distribution.</title><p>China (Yunnan, Guizhou, Fujian, Guangxi, Hainan, Guangdong).</p></tp:treatment-sec><tp:treatment-sec sec-type="remarks" id="SECID0E4FBG"><title>Remarks.</title><p>The color of <italic><tp:taxon-name><tp:taxon-name-part taxon-name-part-type="genus" reg="Sorineuchora">S.</tp:taxon-name-part> <tp:taxon-name-part taxon-name-part-type="species" reg="bivitta">bivitta</tp:taxon-name-part></tp:taxon-name></italic> resembles that of <italic><tp:taxon-name><tp:taxon-name-part taxon-name-part-type="genus" reg="Sorineuchora">S.</tp:taxon-name-part> <tp:taxon-name-part taxon-name-part-type="species" reg="bimaculata">bimaculata</tp:taxon-name-part></tp:taxon-name></italic> sp. n. (Fig. <xref ref-type="fig" rid="F12">12A–D</xref>), but the former is easily distinguished from the latter by the markings on the vertex (Figs <xref ref-type="fig" rid="F6">6B</xref>, <xref ref-type="fig" rid="F7">7C</xref>) and the shape of styli (Figs <xref ref-type="fig" rid="F6">6H</xref>, <xref ref-type="fig" rid="F7">7H</xref>).</p></tp:treatment-sec><tp:treatment-sec><!--Section generated to contain objects referenced in tp:taxon-treatment.--><fig id="F12" position="float" orientation="portrait"><label>Figure 12.</label><caption><p>Habitus. <bold>A, B</bold> <italic><tp:taxon-name><tp:taxon-name-part taxon-name-part-type="genus" reg="Sorineuchora">S.</tp:taxon-name-part> <tp:taxon-name-part taxon-name-part-type="species" reg="bivitta">bivitta</tp:taxon-name-part></tp:taxon-name></italic> (Bey-Bienko, 1969) male from China, Guangxi, Hechi, Mt. Daqingshan, dorsal and ventral views <bold>C, D</bold> <italic><tp:taxon-name><tp:taxon-name-part taxon-name-part-type="genus" reg="Sorineuchora">S.</tp:taxon-name-part> <tp:taxon-name-part taxon-name-part-type="species" reg="bimaculata">bimaculata</tp:taxon-name-part></tp:taxon-name></italic> sp. n. paratypes, male from China, Chongqing, Wulong, Wanfeng, dorsal and ventral views <bold>E, F</bold> <italic><tp:taxon-name><tp:taxon-name-part taxon-name-part-type="genus" reg="Sorineuchora">S.</tp:taxon-name-part> <tp:taxon-name-part taxon-name-part-type="species" reg="viridis">viridis</tp:taxon-name-part></tp:taxon-name></italic> sp. n. holotype, dorsal and ventral views <bold>G–J</bold> <italic><tp:taxon-name><tp:taxon-name-part taxon-name-part-type="genus" reg="Sorineuchora">S.</tp:taxon-name-part> <tp:taxon-name-part taxon-name-part-type="species" reg="hispida">hispida</tp:taxon-name-part></tp:taxon-name></italic> sp. n. <bold>G–H</bold> male paratypes, dorsal and ventral views <bold>I, J</bold> female paratypes, dorsal and ventral view. Scale bars: 5 mm.</p></caption><graphic xmlns:xlink="http://www.w3.org/1999/xlink" xlink:href="zookeys-697-133-g012.jpg" position="float" orientation="portrait" xlink:type="simple" id="oo_155809.jpg"/></fig><fig id="F7" position="float" orientation="portrait"><label>Figure 7.</label><caption><p>
                <italic><tp:taxon-name><tp:taxon-name-part taxon-name-part-type="genus" reg="Sorineuchora">Sorineuchora</tp:taxon-name-part> <tp:taxon-name-part taxon-name-part-type="species" reg="bimaculata">bimaculata</tp:taxon-name-part></tp:taxon-name></italic> sp. n. <bold>A</bold> Paratype, male from China, Chongqing, Wulong, Wanfeng <bold>B–K</bold> Holotype <bold>A–B</bold> heads, frontal view <bold>C</bold> vertex <bold>D</bold> pronotum <bold>E</bold> tegmen <bold>F</bold> hind wing (the dotted line indicates wing fold) <bold>G</bold> supra-anal plate, ventral view <bold>H</bold> subgenital plate, dorsal view <bold>I</bold> phallomere L1 <bold>J</bold> phallomere L2vm and R3 <bold>K</bold> phallomere R2. Scale bars: 0.5 mm (<bold>A–C, G–K</bold>), 1.0 mm (<bold>D</bold>), 2.0 mm (<bold>E, F</bold>).</p></caption><graphic xmlns:xlink="http://www.w3.org/1999/xlink" xlink:href="zookeys-697-133-g007.jpg" position="float" orientation="portrait" xlink:type="simple" id="oo_155804.jpg"/></fig></tp:treatment-sec><ref-list><ref id="B15"><mixed-citation xmlns:xlink="http://www.w3.org/1999/xlink" xlink:type="simple">
          <person-group><name name-style="western"><surname>Roth</surname><given-names>LM</given-names></name></person-group> (<year>1998</year>) <article-title>The cockroach genera <italic><tp:taxon-name><tp:taxon-name-part taxon-name-part-type="genus">Chorisoneura</tp:taxon-name-part></tp:taxon-name></italic> Brunner, <italic><tp:taxon-name><tp:taxon-name-part taxon-name-part-type="genus">Sorineuchora</tp:taxon-name-part></tp:taxon-name></italic> Caudell, <italic><tp:taxon-name><tp:taxon-name-part taxon-name-part-type="genus">Chorisoneurodes</tp:taxon-name-part></tp:taxon-name></italic> Princis, and <italic><tp:taxon-name><tp:taxon-name-part taxon-name-part-type="genus">Chorisoserrata</tp:taxon-name-part></tp:taxon-name></italic>, gen. nov. (<tp:taxon-name><tp:taxon-name-part taxon-name-part-type="suborder">Blattaria</tp:taxon-name-part></tp:taxon-name>: <tp:taxon-name><tp:taxon-name-part taxon-name-part-type="family">Blattellidae</tp:taxon-name-part></tp:taxon-name>: <tp:taxon-name><tp:taxon-name-part taxon-name-part-type="subfamily">Pseudophyllodromiinae</tp:taxon-name-part></tp:taxon-name>).</article-title> <source>Oriental Insects</source> <volume>32</volume>: <fpage>1</fpage>–<lpage>33</lpage>. <ext-link xlink:type="simple" ext-link-type="doi" xlink:href="10.1080/00305316.1998.10433763">https://doi.org/10.1080/00305316.1998.10433763</ext-link></mixed-citation></ref></ref-list></tp:taxon-treatment>
