# Supplementary material for: The cockroach genus Sorineuchora Caudell, 1927 from China (Blattodea, Ectobiidae, Pseudophyllodromiinae)
Source: Zookeys. 2017 Sep 15;(697):133–56. doi: 10.3897/zookeys.697.13617 (PMC5673855; doi:10.3897/zookeys.697.13617)
Supplement: XML Treatment for Sorineuchora bimaculata [file zookeys.697.13617-treatment7.xml]

<!DOCTYPE tp:taxon-treatment
  PUBLIC "-//TaxonX//DTD Taxonomic Treatment Publishing DTD v0 20100105//EN" "tax-treatment-NSO.dtd">
<tp:taxon-treatment xmlns:tp="http://www.plazi.org/taxpub"><tp:treatment-meta><kwd-group><label>Taxon classification</label><kwd><named-content xmlns:xlink="http://www.w3.org/1999/xlink" content-type="kingdom">Animalia</named-content></kwd><kwd><named-content xmlns:xlink="http://www.w3.org/1999/xlink" content-type="order">Blattodea</named-content></kwd><kwd><named-content xmlns:xlink="http://www.w3.org/1999/xlink" content-type="family">Ectobiidae</named-content></kwd></kwd-group><mixed-citation publication-type="journal"><person-group><name><surname>Li</surname><given-names>Meng</given-names></name><name><surname>Che</surname><given-names>Yan-Li</given-names></name><name><surname>Zheng</surname><given-names>Yu-Hong</given-names></name><name><surname>Wang</surname><given-names>Zong-Qing</given-names></name></person-group><article-title>The cockroach genus <italic><tp:taxon-name><tp:taxon-name-part taxon-name-part-type="genus" reg="Sorineuchora">Sorineuchora</tp:taxon-name-part></tp:taxon-name></italic> Caudell, 1927 from China (<tp:taxon-name><tp:taxon-name-part taxon-name-part-type="order">Blattodea</tp:taxon-name-part></tp:taxon-name>, <tp:taxon-name><tp:taxon-name-part taxon-name-part-type="family">Ectobiidae</tp:taxon-name-part></tp:taxon-name>, <tp:taxon-name><tp:taxon-name-part taxon-name-part-type="subfamily">Pseudophyllodromiinae</tp:taxon-name-part></tp:taxon-name>)</article-title><source>Zookeys</source><day>15</day><month>9</month><year>2017</year><volume>2017</volume><issue>697</issue><fpage>133</fpage><lpage>156</lpage><pub-id pub-id-type="doi">10.3897/zookeys.697.13617</pub-id></mixed-citation></tp:treatment-meta><tp:nomenclature><tp:taxon-name>
            <tp:taxon-name-part taxon-name-part-type="genus" reg="Sorineuchora">Sorineuchora</tp:taxon-name-part>
            <tp:taxon-name-part taxon-name-part-type="species" reg="bimaculata">bimaculata</tp:taxon-name-part>
            <object-id xmlns:xlink="http://www.w3.org/1999/xlink" content-type="zoobank" xlink:type="simple">http://zoobank.org/65DEB5F4-2CCC-4042-B5D0-6DBDD6C192B7</object-id>
          </tp:taxon-name><tp:taxon-status xmlns:xlink="http://www.w3.org/1999/xlink" xlink:type="simple">sp. n.</tp:taxon-status><xref ref-type="fig" rid="F7">Figs 7</xref><xref ref-type="fig" rid="F12">, 12C–D</xref><!--PageBreak--></tp:nomenclature><tp:treatment-sec sec-type="type material" id="SECID0E5IBG"><title>Type material.</title><p>
            <bold>Holotype</bold> male (<abbrev xmlns:xlink="http://www.w3.org/1999/xlink" xlink:title="Institute of Entomology, Southwest University, Beibei, Chongqing, China" id="ABBRID0EGJBG" xlink:type="simple">IESWU</abbrev>), China, Guizhou, Luodian, June 1981, unknown leg. <bold>Paratypes</bold> (deposited in <abbrev xmlns:xlink="http://www.w3.org/1999/xlink" xlink:title="Institute of Entomology, Southwest University, Beibei, Chongqing, China" id="ABBRID0EMJBG" xlink:type="simple">IESWU</abbrev>). 1 male, Guizhou, Maolan, Xiaoqikong, 30 May 1998, Qiong-Zhang Song leg.; 1 male, Yunnan, Xishuangbanna, Meng’a, 1050–1080m, 20 June 1958, Shu-Yong Wang leg.; 1 male, Chongqing, Wulong, Wanfeng, 800m, 7 July 1989, Long-Long Yang leg.; 1 male, Hubei, Luotian, Mt. Dabieshan, 01–02 July 2014, Yan Shi and Xin-Ran Li (= Conlin McCat) leg.</p><fig id="F7" position="float" orientation="portrait"><label>Figure 7.</label><caption><p>
                <italic><tp:taxon-name><tp:taxon-name-part taxon-name-part-type="genus" reg="Sorineuchora">Sorineuchora</tp:taxon-name-part> <tp:taxon-name-part taxon-name-part-type="species" reg="bimaculata">bimaculata</tp:taxon-name-part></tp:taxon-name></italic> sp. n. <bold>A</bold> Paratype, male from China, Chongqing, Wulong, Wanfeng <bold>B–K</bold> Holotype <bold>A–B</bold> heads, frontal view <bold>C</bold> vertex <bold>D</bold> pronotum <bold>E</bold> tegmen <bold>F</bold> hind wing (the dotted line indicates wing fold) <bold>G</bold> supra-anal plate, ventral view <bold>H</bold> subgenital plate, dorsal view <bold>I</bold> phallomere L1 <bold>J</bold> phallomere L2vm and R3 <bold>K</bold> phallomere R2. Scale bars: 0.5 mm (<bold>A–C, G–K</bold>), 1.0 mm (<bold>D</bold>), 2.0 mm (<bold>E, F</bold>).</p></caption><graphic xmlns:xlink="http://www.w3.org/1999/xlink" xlink:href="zookeys-697-133-g007.jpg" position="float" orientation="portrait" xlink:type="simple" id="oo_155804.jpg"/></fig></tp:treatment-sec><tp:treatment-sec sec-type="diagnosis" id="SECID0EGLBG"><title>Diagnosis.</title><p>Upper half of vertex brown, with two round yellowish brown spots in the middle (Fig. <xref ref-type="fig" rid="F7">7C</xref>); a pair of styli have three to six small spines at the apex and inner margins; L2vm the middle inflated, pre-apex curved and apex acute, R3 arched and filament, the apex inflated (Fig. <xref ref-type="fig" rid="F7">7J</xref>). Using these traits, the new species can be distinguished from its congeneric species.</p></tp:treatment-sec><tp:treatment-sec sec-type="description" id="SECID0EULBG"><title>Description.</title><p>Measurements (mm). <bold>Holotype</bold>, body length without cerci: 7.6, overall length including tegmen: 8.8; pronotum length × width: 1.9 × 2.7; tegmen length: 7.4. <bold>Paratypes</bold>, body length without cerci: 7.0–7.8; overall length including tegmen: 9.0–11.0; pronotum length × width: 1.75 × 2.8; tegmen length: 8.0–9.0.</p><p>
            <bold>Male.</bold> Body small, dark brown. Upper half of vertex brown, with two round yellowish brown spots in the middle (Fig. <xref ref-type="fig" rid="F7">7C</xref>), lower half reddish brown, with a black transverse stripe. Frons brown to yellowish brown and without a stripe (Fig. <xref ref-type="fig" rid="F7">7A</xref>), or with a bent light brown stripe (Fig. <xref ref-type="fig" rid="F7">7B</xref>). Pronotum yellowish brown without stripes, or brown with a longitudinal light brown stripe, lateral margins hyaline. Tegmen reddish brown. Abdomen brown, lateral and hind margins light. Legs yellowish brown, the coxa brown.</p><p>Interocular space as wide as, or wider than, the distance between ocelli, and narrower than the distance between antennal sockets. Fifth segment of maxillary palpus longer than the fourth. Pronotum subelliptical, posterior margin truncate. Tegmina and wings fully developed extending beyond end of abdomen, the former with oblique <abbrev xmlns:xlink="http://www.w3.org/1999/xlink" xlink:title="cubitus anterior" id="ABBRID0EQMBG" xlink:type="simple">CuA</abbrev>. Hind-wing R with oblique branches, M without branch, <abbrev xmlns:xlink="http://www.w3.org/1999/xlink" xlink:title="cubitus anterior" id="ABBRID0EUMBG" xlink:type="simple">CuA</abbrev> with one branch, apical triangle evident. Front femur Type C<sub>2</sub>, pulvilli on four proximal tarsomeres, tarsal claws asymmetrical, arolia present. Abdominal terga unspecialized.</p><p>Supra-anal plate short and symmetrical, paraprocts similar and sheet-like (Fig. <xref ref-type="fig" rid="F7">7G</xref>). Subgenital plate with subsymmetrical hind margin, a pair of styli which have three to six small spines at the apex and inner margins, situated almost in the middle of hind <!--PageBreak-->margin, the interstylar margin slightly concave (Fig. <xref ref-type="fig" rid="F7">7H</xref>). L1 consisting of several irregular seta-free sclerites (Fig. <xref ref-type="fig" rid="F7">7I</xref>); middle of L2vm inflated, pre-apex curved and apex acute; R3 arched and filament, the apex inflated (Fig. <xref ref-type="fig" rid="F7">7J</xref>); hooked phallomere (R2) on the right side, with a preapical incision.</p><p>
            <bold>Female.</bold> Unknown.</p></tp:treatment-sec><tp:treatment-sec sec-type="distribution" id="SECID0ESNBG"><title>Distribution.</title><p>China (Guizhou; Yunnan; Hubei; Chongqing).</p></tp:treatment-sec><tp:treatment-sec sec-type="etymology" id="SECID0EXNBG"><title>Etymology.</title><p>Latin word <italic><tp:taxon-name><tp:taxon-name-part taxon-name-part-type="species" reg="bimaculata">bimaculata</tp:taxon-name-part></tp:taxon-name></italic> refers to the two round yellowish brown spots on vertex.</p></tp:treatment-sec><tp:treatment-sec sec-type="remarks" id="SECID0EHOBG"><title>Remarks.</title><p>See remarks under the <italic><tp:taxon-name><tp:taxon-name-part taxon-name-part-type="genus" reg="Sorineuchora">S.</tp:taxon-name-part> <tp:taxon-name-part taxon-name-part-type="species" reg="bivitta">bivitta</tp:taxon-name-part></tp:taxon-name></italic>.</p><!--PageBreak--></tp:treatment-sec><tp:treatment-sec><!--Section generated to contain objects referenced in tp:taxon-treatment.--><fig id="F12" position="float" orientation="portrait"><label>Figure 12.</label><caption><p>Habitus. <bold>A, B</bold> <italic><tp:taxon-name><tp:taxon-name-part taxon-name-part-type="genus" reg="Sorineuchora">S.</tp:taxon-name-part> <tp:taxon-name-part taxon-name-part-type="species" reg="bivitta">bivitta</tp:taxon-name-part></tp:taxon-name></italic> (Bey-Bienko, 1969) male from China, Guangxi, Hechi, Mt. Daqingshan, dorsal and ventral views <bold>C, D</bold> <italic><tp:taxon-name><tp:taxon-name-part taxon-name-part-type="genus" reg="Sorineuchora">S.</tp:taxon-name-part> <tp:taxon-name-part taxon-name-part-type="species" reg="bimaculata">bimaculata</tp:taxon-name-part></tp:taxon-name></italic> sp. n. paratypes, male from China, Chongqing, Wulong, Wanfeng, dorsal and ventral views <bold>E, F</bold> <italic><tp:taxon-name><tp:taxon-name-part taxon-name-part-type="genus" reg="Sorineuchora">S.</tp:taxon-name-part> <tp:taxon-name-part taxon-name-part-type="species" reg="viridis">viridis</tp:taxon-name-part></tp:taxon-name></italic> sp. n. holotype, dorsal and ventral views <bold>G–J</bold> <italic><tp:taxon-name><tp:taxon-name-part taxon-name-part-type="genus" reg="Sorineuchora">S.</tp:taxon-name-part> <tp:taxon-name-part taxon-name-part-type="species" reg="hispida">hispida</tp:taxon-name-part></tp:taxon-name></italic> sp. n. <bold>G–H</bold> male paratypes, dorsal and ventral views <bold>I, J</bold> female paratypes, dorsal and ventral view. Scale bars: 5 mm.</p></caption><graphic xmlns:xlink="http://www.w3.org/1999/xlink" xlink:href="zookeys-697-133-g012.jpg" position="float" orientation="portrait" xlink:type="simple" id="oo_155809.jpg"/></fig></tp:treatment-sec></tp:taxon-treatment>
