# Supplementary material for: The cockroach genus Sorineuchora Caudell, 1927 from China (Blattodea, Ectobiidae, Pseudophyllodromiinae)
Source: Zookeys. 2017 Sep 15;(697):133–56. doi: 10.3897/zookeys.697.13617 (PMC5673855; doi:10.3897/zookeys.697.13617)
Supplement: XML Treatment for Sorineuchora viridis [file zookeys.697.13617-treatment8.xml]

<!DOCTYPE tp:taxon-treatment
  PUBLIC "-//TaxonX//DTD Taxonomic Treatment Publishing DTD v0 20100105//EN" "tax-treatment-NSO.dtd">
<tp:taxon-treatment xmlns:tp="http://www.plazi.org/taxpub"><tp:treatment-meta><kwd-group><label>Taxon classification</label><kwd><named-content xmlns:xlink="http://www.w3.org/1999/xlink" content-type="kingdom">Animalia</named-content></kwd><kwd><named-content xmlns:xlink="http://www.w3.org/1999/xlink" content-type="order">Blattodea</named-content></kwd><kwd><named-content xmlns:xlink="http://www.w3.org/1999/xlink" content-type="family">Ectobiidae</named-content></kwd></kwd-group><mixed-citation publication-type="journal"><person-group><name><surname>Li</surname><given-names>Meng</given-names></name><name><surname>Che</surname><given-names>Yan-Li</given-names></name><name><surname>Zheng</surname><given-names>Yu-Hong</given-names></name><name><surname>Wang</surname><given-names>Zong-Qing</given-names></name></person-group><article-title>The cockroach genus <italic><tp:taxon-name><tp:taxon-name-part taxon-name-part-type="genus" reg="Sorineuchora">Sorineuchora</tp:taxon-name-part></tp:taxon-name></italic> Caudell, 1927 from China (<tp:taxon-name><tp:taxon-name-part taxon-name-part-type="order">Blattodea</tp:taxon-name-part></tp:taxon-name>, <tp:taxon-name><tp:taxon-name-part taxon-name-part-type="family">Ectobiidae</tp:taxon-name-part></tp:taxon-name>, <tp:taxon-name><tp:taxon-name-part taxon-name-part-type="subfamily">Pseudophyllodromiinae</tp:taxon-name-part></tp:taxon-name>)</article-title><source>Zookeys</source><day>15</day><month>9</month><year>2017</year><volume>2017</volume><issue>697</issue><fpage>133</fpage><lpage>156</lpage><pub-id pub-id-type="doi">10.3897/zookeys.697.13617</pub-id></mixed-citation></tp:treatment-meta><tp:nomenclature><tp:taxon-name>
            <tp:taxon-name-part taxon-name-part-type="genus" reg="Sorineuchora">Sorineuchora</tp:taxon-name-part>
            <tp:taxon-name-part taxon-name-part-type="species" reg="viridis">viridis</tp:taxon-name-part>
            <object-id xmlns:xlink="http://www.w3.org/1999/xlink" content-type="zoobank" xlink:type="simple">http://zoobank.org/107BBC3B-8716-4737-8F45-CCAB558F4FD3</object-id>
          </tp:taxon-name><tp:taxon-status xmlns:xlink="http://www.w3.org/1999/xlink" xlink:type="simple">sp. n.</tp:taxon-status><xref ref-type="fig" rid="F8">Figs 8</xref><xref ref-type="fig" rid="F10">, 10A</xref><xref ref-type="fig" rid="F12">, 12E–F</xref></tp:nomenclature><tp:treatment-sec sec-type="type material" id="SECID0ENQBG"><title>Type material.</title><p>
            <bold>Holotype</bold> male (<abbrev xmlns:xlink="http://www.w3.org/1999/xlink" xlink:title="Institute of Entomology, Southwest University, Beibei, Chongqing, China" id="ABBRID0EVQBG" xlink:type="simple">IESWU</abbrev>), China, Hainan, Mt. Bawangling. 13 April 2016, light trapping, Jian-Yue Qiu leg. <bold>Paratypes</bold> (all from Hainan, deposited in <abbrev xmlns:xlink="http://www.w3.org/1999/xlink" xlink:title="Museum of Hebei University, Baoding, Hebei, China" id="ABBRID0E2QBG" xlink:type="simple">MHBU</abbrev>). 1 male, Mt. Bawangling, 11–12 May 2007, Yi-Bin Ba and Jun-Tong Lang leg.; 3 males, Baisha, Nankai, 450m, 25–26 June 2008, Yi-Bin Ba and Jun-Tong Lang leg.</p><fig id="F8" position="float" orientation="portrait"><label>Figure 8.</label><caption><p>
                <italic><tp:taxon-name><tp:taxon-name-part taxon-name-part-type="genus" reg="Sorineuchora">Sorineuchora</tp:taxon-name-part> <tp:taxon-name-part taxon-name-part-type="species" reg="viridis">viridis</tp:taxon-name-part></tp:taxon-name></italic> sp. n. holotype. <bold>A</bold> vertex <bold>B</bold> pronotum <bold>C</bold> tegmen <bold>D</bold> hind wing (the dotted line indicates wing fold) <bold>E</bold> subgenital plate, dorsal view <bold>F</bold> phallomere L1 <bold>G</bold> phallomere L2vm and R3 <bold>H</bold> phallomere R2. Scale bars: 0.5 mm (<bold>A, E–H</bold>), 1.0 mm (<bold>B</bold>), 2.0 mm (<bold>C, D</bold>).</p></caption><graphic xmlns:xlink="http://www.w3.org/1999/xlink" xlink:href="zookeys-697-133-g008.jpg" position="float" orientation="portrait" xlink:type="simple" id="oo_155805.jpg"/></fig></tp:treatment-sec><tp:treatment-sec sec-type="diagnosis" id="SECID0ENSBG"><title>Diagnosis.</title><p>The color of the insects is green when they are alive (Fig. <xref ref-type="fig" rid="F10">10A</xref>), but it will become pale green or pale yellow when dried or kept in alcohol (Fig. <xref ref-type="fig" rid="F12">12E–F</xref>); vertex with three dark spots and a dark transverse stripe (Fig. <xref ref-type="fig" rid="F8">8A</xref>); Tegmina with white dots on the veins (Figs <xref ref-type="fig" rid="F10">10A</xref>, <xref ref-type="fig" rid="F12">12E</xref>); appendicular field almost disappearing (Fig. <xref ref-type="fig" rid="F8">8D</xref>); L1 with black setae on the right apex (Fig. <xref ref-type="fig" rid="F8">8F</xref>); L2vm rod-like, connected with R3 by sclerite (Fig. <xref ref-type="fig" rid="F8">8G</xref>). Using these traits, the new species can be distinguished from its congeneric species.</p></tp:treatment-sec><tp:treatment-sec sec-type="description" id="SECID0ETTBG"><title>Description.</title><p>Measurements (mm). <bold>Holotype</bold>, body length without cerci: 7.1; overall length including tegmen: 9.8; pronotum length × width: 2.0 × 3.1; tegmen length, 8.5. <bold>Paratypes</bold>, body length without cerci: 6.7–7.7; overall length including tegmen: 9.4–11.2; pronotum length × width: 2.35 × 3.05; tegmen length, 8.0–9.0.</p><p>
            <bold>Male.</bold> Body small, light green when alive (Fig. <xref ref-type="fig" rid="F10">10A</xref>), but it will turn pale yellow or pale green when dried or kept in alcohol (Fig. <xref ref-type="fig" rid="F12">12E–F</xref>). The morphological description here is with the specimen dried.</p><p>Vertex with three dark spots, on the frons between the ocelli with a narrow dark transverse tripe (Fig. <xref ref-type="fig" rid="F8">8A</xref>). Maxillary palpi yellowish white, antennae yellow. Pronotum hyaline. Tegmina and wings hyaline. The former’s veins light with scattered white dots (Fig. <xref ref-type="fig" rid="F12">12E–F</xref>). Abdomen and legs yellowish white.</p><p>Interocular space as wide as or slightly narrower than the space between antennal sockets. Fifth segment of maxillary palpus longer than the fourth. Pronotum subelliptical, anterior and posterior margins nearly truncate. Tegmina and wings fully developed extending beyond end of abdomen, the former with oblique <abbrev xmlns:xlink="http://www.w3.org/1999/xlink" xlink:title="cubitus anterior" id="ABBRID0EVUBG" xlink:type="simple">CuA</abbrev>. Hind-wing R with oblique branches, M without branches, <abbrev xmlns:xlink="http://www.w3.org/1999/xlink" xlink:title="cubitus anterior" id="ABBRID0EZUBG" xlink:type="simple">CuA</abbrev> with three branches, appendicular field almost disappearing. Front femur Type C<sub>2</sub>, pulvilli on four proximal tarsomeres, tarsal claws asymmetrical, arolia present. Abdominal terga unspecialized.</p><p>Supra-anal plate with hind margin rounded, paraprocts simple. Subgenital plate with subsymmetrical hind margin, a pair of styli with small setae, hind margin medially deflexed forming a short, longitudinal keel-like ridge, interstylar margin almost straight when flattened (Fig. <xref ref-type="fig" rid="F8">8E</xref>). L1 consisting of several irregular sclerites, the right apex with black setae (Fig. <xref ref-type="fig" rid="F8">8F</xref>); L2vm rod-like, connected with R3 whose apex has many setae by a sclerite (Fig. <xref ref-type="fig" rid="F8">8G</xref>); hooked phallomere (R2) on the right side, with a preapical incision.</p><p>
            <bold>Female.</bold> Unknown</p></tp:treatment-sec><tp:treatment-sec sec-type="distribution" id="SECID0ERVBG"><title>Distribution.</title><p>China (Hainan).</p></tp:treatment-sec><tp:treatment-sec sec-type="etymology" id="SECID0EWVBG"><title>Etymology.</title><p>Latin word <italic><tp:taxon-name><tp:taxon-name-part taxon-name-part-type="species" reg="viridis">viridis</tp:taxon-name-part></tp:taxon-name></italic>, meaning green, refers to the color of this species when alive.</p></tp:treatment-sec><tp:treatment-sec sec-type="remarks" id="SECID0EGWBG"><title>Remarks.</title><p>
            <italic><tp:taxon-name><tp:taxon-name-part taxon-name-part-type="genus" reg="Sorineuchora">Sorineuchora</tp:taxon-name-part> <tp:taxon-name-part taxon-name-part-type="species" reg="viridis">viridis</tp:taxon-name-part></tp:taxon-name></italic> sp. n. is similar to <italic><tp:taxon-name><tp:taxon-name-part taxon-name-part-type="genus" reg="Sorineuchora">S.</tp:taxon-name-part> <tp:taxon-name-part taxon-name-part-type="species" reg="javanica">javanica</tp:taxon-name-part></tp:taxon-name></italic> (Caudell, 1927) in color (when faded) and subobsolete apical triangle. But <italic><tp:taxon-name><tp:taxon-name-part taxon-name-part-type="genus" reg="Sorineuchora">S.</tp:taxon-name-part> <tp:taxon-name-part taxon-name-part-type="species" reg="viridis">viridis</tp:taxon-name-part></tp:taxon-name></italic> sp. n. differs from <italic><tp:taxon-name><tp:taxon-name-part taxon-name-part-type="genus" reg="Sorineuchora">S.</tp:taxon-name-part> <tp:taxon-name-part taxon-name-part-type="species" reg="javanica">javanica</tp:taxon-name-part></tp:taxon-name></italic> in details of vertex, dots on the tegmina, and median and left phallomeres.</p></tp:treatment-sec><tp:treatment-sec><!--Section generated to contain objects referenced in tp:taxon-treatment.--><fig id="F10" position="float" orientation="portrait"><label>Figure 10.</label><caption><p>
                <italic><tp:taxon-name><tp:taxon-name-part taxon-name-part-type="genus" reg="Sorineuchora">Sorineuchora</tp:taxon-name-part> <tp:taxon-name-part taxon-name-part-type="species" reg="viridis">viridis</tp:taxon-name-part></tp:taxon-name></italic> sp. n., <italic><tp:taxon-name><tp:taxon-name-part taxon-name-part-type="genus" reg="Sorineuchora">Sorineuchora</tp:taxon-name-part> <tp:taxon-name-part taxon-name-part-type="species" reg="nigra">nigra</tp:taxon-name-part></tp:taxon-name></italic> and <italic><tp:taxon-name><tp:taxon-name-part taxon-name-part-type="genus" reg="Sorineuchora">Sorineuchora</tp:taxon-name-part> <tp:taxon-name-part taxon-name-part-type="species" reg="shanensis">shanensis</tp:taxon-name-part></tp:taxon-name></italic> in the wild. <bold>A</bold> <italic><tp:taxon-name><tp:taxon-name-part taxon-name-part-type="genus" reg="Sorineuchora">S.</tp:taxon-name-part> <tp:taxon-name-part taxon-name-part-type="species" reg="viridis">viridis</tp:taxon-name-part></tp:taxon-name></italic> sp. n. holotype, photographed by Ling-Xiao Chang <bold>B</bold> <italic><tp:taxon-name><tp:taxon-name-part taxon-name-part-type="genus" reg="Sorineuchora">S.</tp:taxon-name-part> <tp:taxon-name-part taxon-name-part-type="species" reg="nigra">nigra</tp:taxon-name-part></tp:taxon-name></italic> male from China, Guangxi, Longzhou, Nonggang. 29 June 2015, light trapping, photographed by Lu Qiu <bold>C</bold> <italic><tp:taxon-name><tp:taxon-name-part taxon-name-part-type="genus" reg="Sorineuchora">S.</tp:taxon-name-part> <tp:taxon-name-part taxon-name-part-type="species" reg="nigra">nigra</tp:taxon-name-part></tp:taxon-name></italic> female from China, Chongqing, Jiangjin, Mt. Simianshan, 05 June 2014, photographed by Xin-Ran Li (= Conlin McCat) <bold>D</bold> <italic><tp:taxon-name><tp:taxon-name-part taxon-name-part-type="genus" reg="Sorineuchora">S.</tp:taxon-name-part> <tp:taxon-name-part taxon-name-part-type="species" reg="shanensis">shanensis</tp:taxon-name-part></tp:taxon-name></italic> male from China, Yunnan, Pu’er, Simao, Meizihu, 22 May 2015, photographed by Lu Qiu.</p></caption><graphic xmlns:xlink="http://www.w3.org/1999/xlink" xlink:href="zookeys-697-133-g010.jpg" position="float" orientation="portrait" xlink:type="simple" id="oo_155807.jpg"/></fig><fig id="F12" position="float" orientation="portrait"><label>Figure 12.</label><caption><p>Habitus. <bold>A, B</bold> <italic><tp:taxon-name><tp:taxon-name-part taxon-name-part-type="genus" reg="Sorineuchora">S.</tp:taxon-name-part> <tp:taxon-name-part taxon-name-part-type="species" reg="bivitta">bivitta</tp:taxon-name-part></tp:taxon-name></italic> (Bey-Bienko, 1969) male from China, Guangxi, Hechi, Mt. Daqingshan, dorsal and ventral views <bold>C, D</bold> <italic><tp:taxon-name><tp:taxon-name-part taxon-name-part-type="genus" reg="Sorineuchora">S.</tp:taxon-name-part> <tp:taxon-name-part taxon-name-part-type="species" reg="bimaculata">bimaculata</tp:taxon-name-part></tp:taxon-name></italic> sp. n. paratypes, male from China, Chongqing, Wulong, Wanfeng, dorsal and ventral views <bold>E, F</bold> <italic><tp:taxon-name><tp:taxon-name-part taxon-name-part-type="genus" reg="Sorineuchora">S.</tp:taxon-name-part> <tp:taxon-name-part taxon-name-part-type="species" reg="viridis">viridis</tp:taxon-name-part></tp:taxon-name></italic> sp. n. holotype, dorsal and ventral views <bold>G–J</bold> <italic><tp:taxon-name><tp:taxon-name-part taxon-name-part-type="genus" reg="Sorineuchora">S.</tp:taxon-name-part> <tp:taxon-name-part taxon-name-part-type="species" reg="hispida">hispida</tp:taxon-name-part></tp:taxon-name></italic> sp. n. <bold>G–H</bold> male paratypes, dorsal and ventral views <bold>I, J</bold> female paratypes, dorsal and ventral view. Scale bars: 5 mm.</p></caption><graphic xmlns:xlink="http://www.w3.org/1999/xlink" xlink:href="zookeys-697-133-g012.jpg" position="float" orientation="portrait" xlink:type="simple" id="oo_155809.jpg"/></fig></tp:treatment-sec></tp:taxon-treatment>
