# Supplementary material for: The cockroach genus Sorineuchora Caudell, 1927 from China (Blattodea, Ectobiidae, Pseudophyllodromiinae)
Source: Zookeys. 2017 Sep 15;(697):133–56. doi: 10.3897/zookeys.697.13617 (PMC5673855; doi:10.3897/zookeys.697.13617)
Supplement: XML Treatment for Sorineuchora hispida [file zookeys.697.13617-treatment9.xml]

<!DOCTYPE tp:taxon-treatment
  PUBLIC "-//TaxonX//DTD Taxonomic Treatment Publishing DTD v0 20100105//EN" "tax-treatment-NSO.dtd">
<tp:taxon-treatment xmlns:tp="http://www.plazi.org/taxpub"><tp:treatment-meta><kwd-group><label>Taxon classification</label><kwd><named-content xmlns:xlink="http://www.w3.org/1999/xlink" content-type="kingdom">Animalia</named-content></kwd><kwd><named-content xmlns:xlink="http://www.w3.org/1999/xlink" content-type="order">Blattodea</named-content></kwd><kwd><named-content xmlns:xlink="http://www.w3.org/1999/xlink" content-type="family">Ectobiidae</named-content></kwd></kwd-group><mixed-citation publication-type="journal"><person-group><name><surname>Li</surname><given-names>Meng</given-names></name><name><surname>Che</surname><given-names>Yan-Li</given-names></name><name><surname>Zheng</surname><given-names>Yu-Hong</given-names></name><name><surname>Wang</surname><given-names>Zong-Qing</given-names></name></person-group><article-title>The cockroach genus <italic><tp:taxon-name><tp:taxon-name-part taxon-name-part-type="genus" reg="Sorineuchora">Sorineuchora</tp:taxon-name-part></tp:taxon-name></italic> Caudell, 1927 from China (<tp:taxon-name><tp:taxon-name-part taxon-name-part-type="order">Blattodea</tp:taxon-name-part></tp:taxon-name>, <tp:taxon-name><tp:taxon-name-part taxon-name-part-type="family">Ectobiidae</tp:taxon-name-part></tp:taxon-name>, <tp:taxon-name><tp:taxon-name-part taxon-name-part-type="subfamily">Pseudophyllodromiinae</tp:taxon-name-part></tp:taxon-name>)</article-title><source>Zookeys</source><day>15</day><month>9</month><year>2017</year><volume>2017</volume><issue>697</issue><fpage>133</fpage><lpage>156</lpage><pub-id pub-id-type="doi">10.3897/zookeys.697.13617</pub-id></mixed-citation></tp:treatment-meta><tp:nomenclature><tp:taxon-name>
            <tp:taxon-name-part taxon-name-part-type="genus" reg="Sorineuchora">Sorineuchora</tp:taxon-name-part>
            <tp:taxon-name-part taxon-name-part-type="species" reg="hispida">hispida</tp:taxon-name-part>
            <object-id xmlns:xlink="http://www.w3.org/1999/xlink" content-type="zoobank" xlink:type="simple">http://zoobank.org/A8A46CC5-E282-4835-BA18-F0773A672219</object-id>
          </tp:taxon-name><tp:taxon-status xmlns:xlink="http://www.w3.org/1999/xlink" xlink:type="simple">sp. n.</tp:taxon-status><xref ref-type="fig" rid="F9">Figs 9</xref><xref ref-type="fig" rid="F12">, 12G–J</xref><!--PageBreak--></tp:nomenclature><tp:treatment-sec sec-type="type material" id="SECID0EJZBG"><title>Type material.</title><p>
            <bold>Holotype</bold> male (<abbrev xmlns:xlink="http://www.w3.org/1999/xlink" xlink:title="Institute of Entomology, Southwest University, Beibei, Chongqing, China" id="ABBRID0ERZBG" xlink:type="simple">IESWU</abbrev>), China, Guangxi, Guiping, Longtan Park, 30 May–02 June 2014, light trapping, Shun-Hua Gui leg. <bold>Paratypes.</bold> 1 female, 3 males, same data as holotype.</p></tp:treatment-sec><tp:treatment-sec sec-type="diagnosis" id="SECID0EXZBG"><title>Diagnosis.</title><p>Pronotal disk brown, with a yellowish brown, longitudinal stripe (Figs <xref ref-type="fig" rid="F9">9B</xref>, <xref ref-type="fig" rid="F12">12G</xref>); paraprocts similar, sheet-like, with a branch (Fig. <xref ref-type="fig" rid="F9">9D</xref>); the left apex of R3 with many setae (Fig. <xref ref-type="fig" rid="F9">9G</xref>). Using these traits, the new species can be distinguished from its congeneric species.</p><fig id="F9" position="float" orientation="portrait"><label>Figure 9.</label><caption><p>
                <italic><tp:taxon-name><tp:taxon-name-part taxon-name-part-type="genus" reg="Sorineuchora">Sorineuchora</tp:taxon-name-part> <tp:taxon-name-part taxon-name-part-type="species" reg="hispida">hispida</tp:taxon-name-part></tp:taxon-name></italic> sp. n. holotype. <bold>A</bold> vertex <bold>B</bold> pronotum <bold>C</bold> hind wing (the dotted line indicates wing fold) <bold>D</bold> supra-anal plate, ventral view <bold>E</bold> subgenital plate, dorsal view <bold>F</bold> phallomere L1 <bold>G</bold> phallomere L2vm and R3 <bold>H</bold> phallomere R2. Scale bars: 0.5 mm (<bold>A, D–H</bold>), 1.0 mm (<bold>B</bold>), 2.0 mm (<bold>C</bold>).</p></caption><graphic xmlns:xlink="http://www.w3.org/1999/xlink" xlink:href="zookeys-697-133-g009.jpg" position="float" orientation="portrait" xlink:type="simple" id="oo_155806.jpg"/></fig><!--PageBreak--></tp:treatment-sec><tp:treatment-sec sec-type="description" id="SECID0E32BG"><title>Description.</title><p>Measurements (mm). <bold>Holotype</bold>, male, body length without cerci: 7.0; overall length including tegmen: 8.6; pronotum length × width: 1.7 × 2.7; tegmen length: 7.5. <bold>Paratypes</bold>, body length without cerci: male 6.4–7.6, female 6.5; overall length including tegmen: male 8.8–9.2, female 9.1; pronotum length × width, male 2.05 × 2.75, female 1.7 × 2.8; tegmen length, male 7.5–7.6, female 7.8.</p><p>
            <bold>Male.</bold> Body small, brown. Lower half vertex yellowish brown, with one white transverse stripe (Fig. <xref ref-type="fig" rid="F9">9A</xref>). Antennae with first three basal antennomeres light yellow, the rest brown. Pronotal disk brown, with a yellowish brown, longitudinal stripe (Figs <xref ref-type="fig" rid="F9">9B</xref>, <xref ref-type="fig" rid="F12">12G</xref>), lateral margins hyaline. Hind-wing radial field brown. Legs brownish yellow. Abdomen black brown, the hind margins light.</p><p>Interocular space as wide as the distance between antennal sockets. Fifth segment of maxillary palpus longer than the fourth. Pronotum subelliptical, posterior margin truncate. Tegmina and wings fully developed, extending beyond end of abdomen. Hind-wing <abbrev xmlns:xlink="http://www.w3.org/1999/xlink" xlink:title="radius anterior" id="ABBRID0EY3BG" xlink:type="simple">RA</abbrev> and <abbrev xmlns:xlink="http://www.w3.org/1999/xlink" xlink:title="radius posterior" id="ABBRID0E33BG" xlink:type="simple">RP</abbrev> parallel and inflated, M without branches, <abbrev xmlns:xlink="http://www.w3.org/1999/xlink" xlink:title="cubitus anterior" id="ABBRID0EA4BG" xlink:type="simple">CuA</abbrev> <!--PageBreak-->with two branches, apical triangle evident. Front femur Type C<sub>2</sub>, pulvilli on four proximal tarsomeres, tarsal claws asymmetrical, arolia present. Abdominal terga unspecialized.</p><p>Supra-anal plate with hind margin rounded and weakly concave medially, lateral margins oblique, paraprocts similar, sheet-like, with a branch respectively (Fig. <xref ref-type="fig" rid="F9">9D</xref>). Subgenital plate with subsymmetrical hind margin, a pair of styli similar, both apexes with several asymmetrically distributed spines (Fig. <xref ref-type="fig" rid="F9">9E</xref>). L1 consisting of several irregular seta-free sclerites (Fig. <xref ref-type="fig" rid="F9">9F</xref>); L2vm with the middle inflated, apex thin and acute, the left apex of R3 with many seta (Fig. <xref ref-type="fig" rid="F9">9G</xref>); hooked phallomere (R2) on the right side, with a preapical incision.</p><p>
            <bold>Female.</bold> Similar to the male, but the pronotum with longitudinal and oblique markings, and subgenital plate with hind margin truncate.</p></tp:treatment-sec><tp:treatment-sec sec-type="distribution" id="SECID0E54BG"><title>Distribution.</title><p>China (Guangxi).</p></tp:treatment-sec><tp:treatment-sec sec-type="etymology" id="SECID0ED5BG"><title>Etymology.</title><p>Latin word <italic><tp:taxon-name><tp:taxon-name-part taxon-name-part-type="species" reg="hispida">hispida</tp:taxon-name-part></tp:taxon-name></italic> means rough, shaggy, hairy, referring to the left apex of R3 with many setae.</p><fig id="F10" position="float" orientation="portrait"><label>Figure 10.</label><caption><p>
                <italic><tp:taxon-name><tp:taxon-name-part taxon-name-part-type="genus" reg="Sorineuchora">Sorineuchora</tp:taxon-name-part> <tp:taxon-name-part taxon-name-part-type="species" reg="viridis">viridis</tp:taxon-name-part></tp:taxon-name></italic> sp. n., <italic><tp:taxon-name><tp:taxon-name-part taxon-name-part-type="genus" reg="Sorineuchora">Sorineuchora</tp:taxon-name-part> <tp:taxon-name-part taxon-name-part-type="species" reg="nigra">nigra</tp:taxon-name-part></tp:taxon-name></italic> and <italic><tp:taxon-name><tp:taxon-name-part taxon-name-part-type="genus" reg="Sorineuchora">Sorineuchora</tp:taxon-name-part> <tp:taxon-name-part taxon-name-part-type="species" reg="shanensis">shanensis</tp:taxon-name-part></tp:taxon-name></italic> in the wild. <bold>A</bold> <italic><tp:taxon-name><tp:taxon-name-part taxon-name-part-type="genus" reg="Sorineuchora">S.</tp:taxon-name-part> <tp:taxon-name-part taxon-name-part-type="species" reg="viridis">viridis</tp:taxon-name-part></tp:taxon-name></italic> sp. n. holotype, photographed by Ling-Xiao Chang <bold>B</bold> <italic><tp:taxon-name><tp:taxon-name-part taxon-name-part-type="genus" reg="Sorineuchora">S.</tp:taxon-name-part> <tp:taxon-name-part taxon-name-part-type="species" reg="nigra">nigra</tp:taxon-name-part></tp:taxon-name></italic> male from China, Guangxi, Longzhou, Nonggang. 29 June 2015, light trapping, photographed by Lu Qiu <bold>C</bold> <italic><tp:taxon-name><tp:taxon-name-part taxon-name-part-type="genus" reg="Sorineuchora">S.</tp:taxon-name-part> <tp:taxon-name-part taxon-name-part-type="species" reg="nigra">nigra</tp:taxon-name-part></tp:taxon-name></italic> female from China, Chongqing, Jiangjin, Mt. Simianshan, 05 June 2014, photographed by Xin-Ran Li (= Conlin McCat) <bold>D</bold> <italic><tp:taxon-name><tp:taxon-name-part taxon-name-part-type="genus" reg="Sorineuchora">S.</tp:taxon-name-part> <tp:taxon-name-part taxon-name-part-type="species" reg="shanensis">shanensis</tp:taxon-name-part></tp:taxon-name></italic> male from China, Yunnan, Pu’er, Simao, Meizihu, 22 May 2015, photographed by Lu Qiu.</p></caption><graphic xmlns:xlink="http://www.w3.org/1999/xlink" xlink:href="zookeys-697-133-g010.jpg" position="float" orientation="portrait" xlink:type="simple" id="oo_155807.jpg"/></fig><fig id="F11" position="float" orientation="portrait"><label>Figure 11.</label><caption><p>Habitus. <bold>A, B</bold> <italic><tp:taxon-name><tp:taxon-name-part taxon-name-part-type="genus" reg="Sorineuchora">S.</tp:taxon-name-part> <tp:taxon-name-part taxon-name-part-type="species" reg="formosana">formosana</tp:taxon-name-part></tp:taxon-name></italic> (Matsumura, 1913) male from China, Hainan, Ledong, Mt. Jianfengling, 1050m, dorsal and ventral views <bold>C, D, E</bold> (labels) <italic><tp:taxon-name><tp:taxon-name-part taxon-name-part-type="genus" reg="Sorineuchora">S.</tp:taxon-name-part> <tp:taxon-name-part taxon-name-part-type="species" reg="lativitrea">lativitrea</tp:taxon-name-part></tp:taxon-name></italic> (Walker, 1868) (to compare with <italic><tp:taxon-name><tp:taxon-name-part taxon-name-part-type="genus" reg="Sorineuchora">S.</tp:taxon-name-part> <tp:taxon-name-part taxon-name-part-type="species" reg="formosana">formosana</tp:taxon-name-part></tp:taxon-name></italic>) holotype (copyright Natural History Museum, London), dorsal and ventral views <bold>F, G</bold> <italic><tp:taxon-name><tp:taxon-name-part taxon-name-part-type="genus" reg="Sorineuchora">S.</tp:taxon-name-part> <tp:taxon-name-part taxon-name-part-type="species" reg="nigra">nigra</tp:taxon-name-part></tp:taxon-name></italic> (Shiraki, 1908) male from China, Hubei, Mt. Dabieshan, Taohuachong, dorsal and ventral views <bold>H, I</bold> <italic><tp:taxon-name><tp:taxon-name-part taxon-name-part-type="genus" reg="Sorineuchora">S.</tp:taxon-name-part> <tp:taxon-name-part taxon-name-part-type="species" reg="shanensis">shanensis</tp:taxon-name-part></tp:taxon-name></italic> (Princis, 1950) male from China, Yunnan, Lincang, Nansan, dorsal and ventral views <bold>J, K</bold> <italic><tp:taxon-name><tp:taxon-name-part taxon-name-part-type="genus" reg="Sorineuchora">S.</tp:taxon-name-part> <tp:taxon-name-part taxon-name-part-type="species" reg="undulata">undulata</tp:taxon-name-part></tp:taxon-name></italic> (Bey-Bienko, 1958) male from China, Yunnan, Xishuangbanna, Wangtianshu, dorsal and ventral view. Scale bars: 5 mm.</p></caption><graphic xmlns:xlink="http://www.w3.org/1999/xlink" xlink:href="zookeys-697-133-g011.jpg" position="float" orientation="portrait" xlink:type="simple" id="oo_155808.jpg"/></fig><fig id="F12" position="float" orientation="portrait"><label>Figure 12.</label><caption><p>Habitus. <bold>A, B</bold> <italic><tp:taxon-name><tp:taxon-name-part taxon-name-part-type="genus" reg="Sorineuchora">S.</tp:taxon-name-part> <tp:taxon-name-part taxon-name-part-type="species" reg="bivitta">bivitta</tp:taxon-name-part></tp:taxon-name></italic> (Bey-Bienko, 1969) male from China, Guangxi, Hechi, Mt. Daqingshan, dorsal and ventral views <bold>C, D</bold> <italic><tp:taxon-name><tp:taxon-name-part taxon-name-part-type="genus" reg="Sorineuchora">S.</tp:taxon-name-part> <tp:taxon-name-part taxon-name-part-type="species" reg="bimaculata">bimaculata</tp:taxon-name-part></tp:taxon-name></italic> sp. n. paratypes, male from China, Chongqing, Wulong, Wanfeng, dorsal and ventral views <bold>E, F</bold> <italic><tp:taxon-name><tp:taxon-name-part taxon-name-part-type="genus" reg="Sorineuchora">S.</tp:taxon-name-part> <tp:taxon-name-part taxon-name-part-type="species" reg="viridis">viridis</tp:taxon-name-part></tp:taxon-name></italic> sp. n. holotype, dorsal and ventral views <bold>G–J</bold> <italic><tp:taxon-name><tp:taxon-name-part taxon-name-part-type="genus" reg="Sorineuchora">S.</tp:taxon-name-part> <tp:taxon-name-part taxon-name-part-type="species" reg="hispida">hispida</tp:taxon-name-part></tp:taxon-name></italic> sp. n. <bold>G–H</bold> male paratypes, dorsal and ventral views <bold>I, J</bold> female paratypes, dorsal and ventral view. Scale bars: 5 mm.</p></caption><graphic xmlns:xlink="http://www.w3.org/1999/xlink" xlink:href="zookeys-697-133-g012.jpg" position="float" orientation="portrait" xlink:type="simple" id="oo_155809.jpg"/></fig><!--PageBreak--><!--PageBreak--><!--PageBreak--></tp:treatment-sec></tp:taxon-treatment>
